# Supplementary material for: Reassessing Breeding Investment in Birds: Class-Wide Analysis of Clutch Volume Reveals a Single Outlying Family
Source: PLoS One. 2015 Jan 29;10(1):e0117678. doi: 10.1371/journal.pone.0117678 (PMC4310587; doi:10.1371/journal.pone.0117678)
Supplement: S1 Table — Family arrangement follows Dickinson (2003). (XLS) [file pone.0117678.s002.xls]

## Sheet: Non-passerines
Family	Genus	Species	Common name		Female mass	Average family mass	Upper	Lower	Standard deviation	Clutch size	Mean	Upper	Lower	Standard Deviation	Egg length	Egg width	Egg volume (hoyt 1979)	Average family egg volume	Upper	Lower	Standard deviation
Struthionidae	Struthio	camelus	Ostrich		83500	83500				8					151.7	125.3	1.21229e+06	1212287
Rheidae	Rhea	americana	Greater Rhea		23000	21500	23000	20000	2121.32	11	10.5	11	10	0.707107	126.2	86.1	476193	476603	477012	476194	578.639
	Rhea	pennata	Lesser Rhea		20000					10					124.1	86.9	477012
Casuariidae	Casuarius	casuarius	Southern Cassowary		58000	37800	58000	17600	28567.1	4	4	4	4	0	134.1	92.3	581500	580323	581500	5791.45	1665.49
	Casuarius	bennetti	Dwarf Cassowary		17600					4
	Casuarius	unappendiculatus	Northern Cassowary												136.2	91.4	579145
Dromaiidae	Dromaius	novaehollandiae	Emu		31160	31160				10					136	89	548323	548323
Apterygidae	Apteryx	australis	Brown Kiwi		2540	2097	2540	1351	649.836	2	1.5	2	1	0.5	131.6	81.2	441658	361549	441658	258529	93689.6
	Apteryx	owenii	Little Spotted Kiwi		1351					1.5					109.2	68.2	258529
	Apteryx	haastii	Great Spotted Kiwi		2400					1					123.2	78.3	384461
Tinamidae	Tinamus	tao	Gray Tinamou		2000	627.429	2000	217	623.643	5.5	6.0625	11.5	1	3.212	66.5	51.2	88731.8	41336.4	88731.8	22376	20032.4
	Crypturellus	undulatus	Undulated Tinamou		621					4.5					49	41	41925.8
	Crypturellus	variegatus	Variegated Tinamou		384					1					52.2	36.6	35591.8
	Nothoprocta	cinerascens	Brushland Tinamou		577.5					9.5					47.5	36.6	32387.2
	Nothoprocta	pentlandii	Andean Tinamou		292.5					6.5					51.2	35.2	32290.4
	Nothura	darwinii	Darwin's Nothura		217					5					44.6	32	23246.2
	Nothura	maculosa	Spotted Nothura		300					5					43.2	31.9	22376
	Eudromia	formosa	Quebracho Crested Tinamou												53	42	47587.4
	Tinamotis	ingoufi	Patagonian Tinamou							11.5					56.8	40.7	47891.1
Spheniscidae	Aptenodytes	patagonicus	King Penguin		12067	4518.43	12067	1037.4	3104.68	1	1.88889	2	1	0.333333	102.8	75.2	295901	126825	295901	50398.5	67997.9
	Pygoscelis	adeliae	Adelie Penguin		4700					2					70.5	55.5	110533
	Eudyptes	pachyrhynchus	Fiordland Penguin		3670.5					2					70.5	53.4	102327
	Eudyptes	sclateri	Erect-crested Penguin		4601					2					73.5	54	109092
	Eudyptes	schlegeli	Royal Penguin		4000					2					79	58	135270
	Eudyptes	chrysolophus	Macaroni Penguin		2300					2					76	58.5	132386
	Eudyptula	minor	Little Penguin		1037.4					2					55.6	42.2	50398.5
	Spheniscus	demersus	Jackass Penguin		3200					2					69	52	94967.2
	Spheniscus	humboldti	Humboldt Penguin		5090					2					71.8	55	110552
Gaviidae	Gavia	stellata	Red-throated Loon		1882.5	3037.1	5022	1882.5	1443.37	2	2	2	2	0	74.5	45.8	79543.6	115795	152493	79543.7	32837.5
	Gavia	arctica	Arctic Loon		2065					2					84.2	51.6	114111
	Gavia	pacifica	Pacific Loon		2082					2					78	47	87701.7
	Gavia	immer	Common Loon		4134					2					90.3	57.6	152493
	Gavia	adamsii	Yellow-billed Loon		5022					2					89	56.6	145124
Podicipedidae	Tachybaptus	novaehollandiae	Australasian Grebe		189	603.444	1600	116	564.528	4.5	3.66667	5	2	1.06066	36	25.2	11636.5	24248.4	42031.7	9773.98	12867.1
	Tachybaptus	dominicus	Least Grebe		116					5					33.9	23.8	9773.98
	Rollandia	rolland	White-tufted Grebe		265					2					44.6	30.6	21256.7
	Poliocephalus	poliocephalus	Hoary-headed Grebe		223					4					40.1	27.4	15323.7
	Podiceps	major	Great Grebe		1600					4					57.2	37.9	41820.8
	Podiceps	grisegena	Red-necked Grebe		716					4.5					52.5	34.6	31991.1
	Podiceps	nigricollis	Eared Grebe		270					3.5					43.7	30.1	20152.7
	Podiceps	gallardoi	Hooded Grebe		575					2
	Podiceps	occidentalis	Western Grebe		1477					3.5					58.1	37.7	42031.7
Diomedeidae	Diomedea	exulans	Wandering Albatross		6900	4382.17	7650	2400	1974.79	1	1	1	1	0	129.5	79.7	418701	282501	418701	213731	83303.5
	Diomedea	epomophora	Royal Albatross		7650					1					128.8	79.2	411229
	Diomedea	amsterdamensis	Amsterdam Island Albatross		6270					1
	Phoebastria	irrorata	Wave Albatross		3040					1					106	68.1	250218
	Phoebastria	nigripes	Black-footed Albatross		3148					1					108.2	69.2	263729
	Thalassarche	chrysostoma	Gray-headed Albatross		3264					1					105.4	67.5	244436
	Thalassarche	cauta	Shy Albatross		3627.5					1					105.3	66.6	237736
	Phoebetria	fusca	Sooty Albatross		2400					1					100	64.8	213731
	Phoebetria	palpebrata	Light-mantled Albatross		3140					1					104	64.5	220227
Procellariidae	Fulmarus	glacialis	Northern Fulmar		678	497.956	849	170	256.503	1	1	1	1	0	73.5	49.9	93155	66306.3	96495.3	32220.4	27485.6
	Pterodroma	lessonii	White-headed Petrel		698					1					71.3	51.4	95881.2
	Pterodroma	solandri	Providence Petrel		500					1					59.8	48.7	72190
	Pterodroma	leucoptera	Gould's Petrel		170					1					49	36.4	33045.8
	Pterodroma	hypoleuca	Bonin Petrel		176					1					48.4	36.8	33362.5
	Puffinus	creatopus	Pink-footed Shearwater		710					1					71.7	46.2	77897
	Puffinus	gravis	Greater Shearwater		849					1					78	49.3	96495.3
	Puffinus	pacificus	Wedge-tailed Shearwater		474.6					1					65.2	43.4	62509.3
	Puffinus	assimilis	Little Shearwater		226					1					50.8	35.3	32220.4
Hydrobatidae	Garrodia	nereis	Gray-backed Storm-Petrel		38.2	41.8889	84	20.5	20.0211	1	1	1	1	0	33.2	24.5	10143.5	8525.83	13171.9	5181.74	2844.34
	Fregetta	grallaria	White-bellied Storm-Petrel		55.1					1					34.2	25.1	10967.1
	Hydrobates	pelagicus	European Storm-Petrel		25.2					1					27.2	21.3	6281.25
	Oceanodroma	microsoma	Least Storm-Petrel		20.5					1					26.5	19.6	5181.74
	Oceanodroma	tethys	Wedge-rumped Storm-Petrel		23.5					1					27.3	19.8	5447.67
	Oceanodroma	leucorhoa	Leach's Storm-Petrel		39.8					1					32.2	23.6	9128.46
	Oceanodroma	tristrami	Tristram's Storm-Petrel		84					1
	Oceanodroma	melania	Black Storm-Petrel		53.8					1					36.3	26.7	13171.9
	Oceanodroma	homochroa	Ashy Storm-Petrel		36.9					1					29.8	22.8	7885.04
Pelecanoiididae	Pelecanoides	garnotii	Peruvian Diving-Petrel		120	114.2	120	106	7.30205	1	1	1	1	0	47.2	34.1	27936.3	21849	27936.3	19596.1	4062.74
	Pelecanoides	magellani	Magellanic Diving-Petrel							1					38.5	32	20066.8
	Pelecanoides	georgicus	South Georgia Diving-Petrel		116.6					1					38.8	31.5	19596.1
	Pelecanoides	urinatrix	Common Diving-Petrel		106					1					39.7	31.3	19796.9
Phaethontidae	Phaethon	aethereus	Red-billed Tropicbird		685	558	685	334	194.569	1	1	1	1	0	58.1	42.7	53920	55215.2	72342.5	39383.1	16517.8
	Phaethon	rubricauda	Red-tailed Tropicbird		655					1					66.3	46.3	72342.5
	Phaethon	lepturus	White-tailed Tropicbird		334					1					52.2	38.5	39383.1
Pelecanidae	Pelecanus	onocrotalus	Great White Pelican		7200	6034.25	10000	3174	2057.28	2	2.4375	3.5	2	0.623212	94	59	166552	134077	166552	90889.2	28508.1
	Pelecanus	rufescens	Pink-backed Pelican		4900					2					79	52	108731
	Pelecanus	philippensis	Spot-billed Pelican		5000					3.5					78.8	53	112667
	Pelecanus	crispus	Dalmatian Pelican		10000					2					95	59.5	171189
	Pelecanus	conspicillatus	Australian Pelican		5000					2					89.7	57.4	150430
	Pelecanus	erythrorhynchos	American White Pelican		7000					2					87	56	138871
	Pelecanus	thagus	Peruvian Pelican		6000					3					83.5	56	133285
	Pelecanus	occidentalis	Brown Pelican		3174					3					75.6	48.6	90889.2
Sulidae	Morus	bassanus	Northern Gannet		3067	1849.61	3067	1068	681.383	1	1.55556	3	1	0.726483	78.5	49.8	99093.7	73418.2	99409.3	50760.4	19898.3
	Morus	capensis	Cape Gannet		2638.5					1					77.5	50.2	99409.3
	Morus	serrator	Australian Gannet		2350					1					77.3	47.1	87284.9
	Sula	abbotti	Abbot's Booby		1456					1
	Sula	nebouxii	Blue-footed Booby		1801					2					62.7	42.5	57645.2
	Sula	variegata	Peruvian Booby		1300					3					68	45.5	71655.5
	Sula	dactylatra	Masked Booby		1584					2					65.8	45.6	69642.3
	Sula	sula	Red-footed Booby		1068					1					61.5	40.7	51853.9
	Sula	leucogaster	Brown Booby		1382					2					60.5	40.6	50760.4
Phalacrocoracidae	Phalacrocorax	sulcirostris	Little Black Cormorant		765	1522	2500	550	733.808	3.5	3.33333	4.5	2	0.661438	52.7	34.1	31191.6	43301.2	63231.9	21214.9	12627.8
	Phalacrocorax	brasilianus	Neotropic Cormorant		1070					3.5					58	35.2	36578.9
	Phalacrocorax	carbo	Great Cormorant		1936					3.5					65.5	40.5	54685.1
	Phalacrocorax	capillatus	Japanese Cormorant							4.5					61.8	40	50329.9
	Phalacrocorax	penicillatus	Brandt's Cormorant		2103					3.5					62	38.8	47508.7
	Phalacrocorax	magellanicus	Rock Shag							3					59.6	37.7	43116.8
	Phalacrocorax	varius	Pied Cormorant		1730					3					59.1	37.3	41852.6
	Phalacrocorax	carunculatus	Rough-faced Shag		2500					2					67.5	42.9	63231.9
	Phalacrocorax	africans	Long-tailed Shag		550					3.5					45.1	30.4	21214.9
Anhingidae	Anhinga	anhinga	Anhinga		1235	1339.5	1444	1235	147.785	4	4	4	4	0	52.8	35	32922.1	33364.1	33806.1	32922.1	625.031
	Anhinga	melanogaster	Darter		1444					4					53.3	35.3	33806
Fregatidae	Fregata	aquila	Ascension Fregatebird		1620	1375.6	1667	858	346.434	1	1	1	1	0	67	47.2	75976	71494.2	79594.6	59856.6	7845.65
	Fregata	andrewsi	Christmas Island Frigatebird		1550					1					69.2	46	74531.4
	Fregata	magnificens	Magnificent Frigatebird		1667					1					69.6	47.4	79594.6
	Fregata	minor	Great Frgatebird		1183					1					65.5	45	67512.5
	Fregata	ariel	Lesser Frigatebird		858					1					63.6	43	59856.6
Ardeidae	Ardea	herodias	Great Blue Heron		2204	983.375	3200	253	1099.19	4.5	3.77778	5	2.5	0.794949	61.4	43	57786.1	34945	71978.3	16057.6	19102.5
	Ardea	cocoi	Cocoi Heron		3200					3					65.4	46.5	71978.3
	Egretta	rufescens	Reddish Heron		450					3.5					50.8	37.6	36555.9
	Egretta	tricolor	Tricolored Heron		334					3.5					42.2	31.1	20775.5
	Egretta	cerulea	Little Blue Heron		315					4.5					43.4	32.9	23911.1
	Areola	grayii	Indian Pond-Heron		253					4					38.3	28.7	16057.6
	Areola	bacchus	Javan Pond-Heron							5					38.4	29	16437.8
	Gorsachius	goisagi	Japanese Night-Heron		527					3.5					47.8	37.8	34764
	Botaurus	pinnatus	Pinnated Bittern		584					2.5					50.9	37.4	36239.2
Scopidae	Scopus	umbretta	Hammerkop		422.5	422.5				4.5					45.5	34.5	27565.6	27565.6
Ciconiidae	Mycteria	leucocephala	Painted Stork		2500	4131.11	5947	1206	1607.25	3.5	3	4	2.5	0.559017	70	48	82091.5	102251	132299	53599.9	25484
	Ciconia	nigra	Black Stork		3000					3.5					65.4	48.8	79274.8
	Ciconia	abdimii	Abdim's Stork		1206					2.5					58.3	42.5	53599.9
	Ciconia	maguari	Maguari Stork		5800					3					75.1	53.4	109003
	Ciconia	boyciana	Oriental Stork		4687					4					75	54.5	113389
	Ephippiorhynchus	asiaticus	Black-necked Stork		4100					2.5					73.3	53.8	107991
	Ephippiorhynchus	senegalensis	Saddle-billed Stork		5947					2.5					80	57	132299
	Leptoptilos	javanicus	Lesser Adjutant		4540					3					75.7	54.8	115711
	Leptoptilos	crumeniferus	Marabou Stork		5400					2.5					79.5	56	126900
Balaenicipididae	Balaeniceps	rex	Shoebill		5268	5268				2					85.7	59.4	153912	153912
Threskiornithidae	Threskiornis	spinicollis	Straw-necked Ibis		1237	1237.5	1600	670	333.873	3.5	3.16667	5	2.5	0.75	48.8	44	48088.7	59325.3	67925.7	41408.1	9258.39
	Pseudibis	davisoni	White-shouldered Ibis							3					63.7	45.2	66242.1
	Geronticus	eremita	Waldrapp		1200					3					63.4	44.2	63045.1
	Boytrychia	hagedash	Hadada Ibis		1168					2.5					62.4	41.5	54701.4
	Theristicus	caudatus	Buff-necked Ibis		1550					3					66.9	44.3	66826.9
	Theristicus	melanopis	Black-faced Ibis							2.5					68	44.3	67925.7
	Mesembrinibis	cayennensis	Green Ibis		670					3					54.6	38.6	41408.1
	Platalea	regia	Royal Spoonbill		1600					3					65.7	43.2	62409.5
	Platalea	minor	Black-faced Spoonbill							5					62.5	44.6	63280.2
Phoenicopteridae	Phoenicopterus	ruber	Greater Flamingo		2530	2094	2530	1590	352.605	1	1	1	1	0	90.5	55	139345	123184	139345	101457	18360.2
	Phoenicopterus	chilensis	Chilean Flamingo		2300					1					91.3	54.2	136517
	Phoenicopterus	minor	Lesser Flamingo		1590					1					84.9	49.3	105031
	Phoenicopterus	andinus	Andean Flamingo		2050					1					89	54.3	133570
	Phoenicopterus	jamesi	Puna Flamingo		2000					1					83.7	48.8	101457
Anhimidae	Anhima	cornuta	Horned Screamer		3150	3680	4800	3090	970.412	4	4	4	4	0	83.5	58.1	143468	154422	172542	143468	15806.4
	Chauna	chavaria	Northern Screamer		3090					4					91.1	61	172542
	Chauna	torquata	Southern Screamer		4800					4					86	58	147256
Anatidae	Branta	canadensis	Canada Goose		3314	1493.56	3314	605	1066.12	5.5	6.5	12	2	2.7157	81.2	54.4	122313	79410.7	133873	39233	34366.7
	Chloephaga	melanoptera	Andean Goose		2184					7.5					78	51	103265
	Tachyeres	brachypterus	Falkland Steamerduck		3000					7.5					82.1	56.6	133873
	Aix	sponsa	Wood Duck		635					12					51.2	38.8	39233
	Anas	sparsa	African Black Duck		909					6					62.3	44.6	63077.7
	Somateria	fischeri	Spectacled Eider		1304					4.5					66.2	44.7	67327.2
	Clangula	hyemalis	Oldsquaw		814					7.5					53.7	38.4	40304.6
	Heteronetta	atricapilla	Black-headed Duck		605					2					59.2	43.9	58072.2
	Oxyura	maccoa	Maccoa Duck		677					6					67.2	50.5	87230.8
Cathartidae	Coragyps	atratus	Black Vulture		1989	4217.14	10104	989	4091.32	2	1.5	2	1	0.547723	73.8	50.4	95419.1	158789	258898	80918.8	83812.5
	Cathartes	aura	Turkey Vulture		1548					2					69.6	47.9	81282.7
	Cathartes	burrovianus	Lesser Yellow-headed Vulture		989					2					69	48	80918.8
	Cathartes	melambrotus	Greater Yellow-headed Vulture		1390
	Gymnogyps	californianus	Californian Condor		10104					1					110.2	66.7	249546
	Vultur	gryphus	Andean Condor		10100					1					110	68	258898
	Sarcorhamphus	papa	King Vulture		3400					1					92.4	63	186668
Pandionidae	Pandion	haliaetus	Osprey		1568	1568				3					60.4	45.1	62532.8	62532.8
Accipitridae	Aviceda	cuculoides	African Cuckoo-Hawk		296	971.667	2500	266	779.049	2	2.44444	4.5	1	1.04416	44.9	35.1	28156.5	58917.7	125498	19672.7	37012.9
	Hamirostra	melanosternon	Black-breasted Kite		1300					2					61.7	46.9	69079.4
	Circaetus	cinereus	Brown Snake-Eagle		1880					1					71.8	58.6	125498
	Circus	buffoni	Long-winged Harrier		612					3					49.2	37.6	35404.5
	Accipiter	badius	Shikra		266					3					39.2	31.4	19672.7
	Accipiter	nisus	Eurasian Sparrowhawk		325					4.5					40	32	20848.6
	Geranoaetus	melanoleucus	Black-chested Buzzard-Eagle		865					2					66.2	51.3	88676.9
	Buteo	lineatus	Red-shouldered Hawk		701					3					54.8	43.3	52296.7
	Hieraaetus	fasciatus	Bonelli's Eagle		2500					1.5					66.1	51.9	90626.2
Sagittariidae	Sagittarius	serpentarius	Secretary-bird		3405	3405				2					78	57	128992	128992
Falconidae	Milvago	chimachima	Yellow-headed Caracara		335	287.133	683	70.2	194.22	1.5	3.38889	4.5	1.5	0.927961	42.8	34.5	25929.8	22383.4	40250.6	6687.16	10849.6
	Microhierax	caerulescens	Collared Falconet		70.2					4.5					27.9	21.7	6687.16
	Falco	naumanni	Lesser Kestrel		164					4.5					34.9	28.3	14227.1
	Falco	moluccensis	Spotted Kestrel		197					4					37	31	18098.5
	Falco	rupicoloides	Greater Kestrel		272					3.5					43	33.7	24856.8
	Falco	zoniventris	Banded Kestrel		174					3
	Falco	vespertinus	Red-footed Falcon		182					3.5					36.8	29.2	15971
	Falco	novaeseelandiae	New Zealand Falcon		507					3					49	36.4	33045.8
	Falco	pelegrinoides	Barbary Falcon		683					3					51.2	39.3	40250.6
Megapodiidae	Alectura	lathami	Australian Brush-turkey		2210	1162.38	2210	655.6	571.579	12	9.64286	12.5	6.5	2.64125	91.3	61.5	175768	128658	186898	90796.8	39194.3
	Talegalla	cuvieri	Red-billed Brush-turkey		1785										94	62.5	186898
	Talegalla	jobiensis	Brown-collared Brush-turkey		1360					8					94.7	60	173528
	Megapodius	freycinet	Dusky Scrubfowl		936					9					82.2	52.7	116201
	Megapodius	forstenii	Forsten's Scrubfowl		881					12.5					78.5	49	95935.6
	Megapodius	eremita	Melanesian Scrubfowl		655.6					6.5					78.4	47.7	90796.8
	Megapodius	layardi	Vanuatu Scrubfowl												79.5	47.4	90916.3
	Megapodius	affinis	New Guinea Scrubfowl		660.4					7					81.8	50.3	105343
	Megapodius	reinwardt	Orange-footed Scrubfowl		811					12.5					85.7	53	122532
Cracidae	Penelope	superciliaris	Rusty-margined Guan		850	1704.78	3500	778	901.586	3	2.35714	3	2	0.475595	70	47.3	79714.6	117039	176320	78734	41191.2
	Penelope	purpurascens	Crested Guan		2085					2					71.3	49.3	88206.6
	Penelope	obscura	Dusky-legged Guan		960					2.5					67.7	47.8	78734
	Penelope	pileata	White-crested Guan		1420					3					75	53	107234
	Pipile	cujubi	Red-throated Piping-Guan		1200					.					71	50	90347.5
	Chamaepetes	goudotii	Sickle-winged Guan		778										72.9	51.3	97651.8
	Mitu	tomentosa	Crestless Curassow		2225					2					86	63	173739
	Crax	daubentoni	Yellow-knobbed Curassow		2325					2					90.7	61.8	176320
	Crax	blumenbachii	Red-billed Curassow		3500					2					87.5	60.2	161406
Meleagrididae	Meleagris	gallopavo	Wild Turkey		4222	3611	4222	3000	864.084	11.5	11.75	12	11.5	0.353553	63.8	46.3	69614.6	67495.8	69614.6	65377.1	2996.42
	Meleagris	ocellata	Ocellated Turkey		3000					12					61.5	45.7	65377
Tetraonidae	Falcipennis	canadensis	Spruce Grouse		500	723.611	1800	270	455.587	5.5	7.61111	12	5.5	2.36878	42.8	30.9	20800.7	27958	50384.9	18998.1	10076.6
	Lagopus	leucurus	White-tailed Ptarmigan		351					5.5					42.6	29.6	18998.1
	Lagopus	mutus	Rock Ptarmigan		565					6.5					43.8	31.3	21841.4
	Tetrao	urogallus	Eurasian Capercaillie		1800					7.5					57.2	41.6	50384.9
	Tetrao	tetrix	Black Grouse		910					8					51.4	36.4	34664.4
	Tetrao	mlokosiewiczi	Caucasian Grouse		767.5					6					49.1	35.1	30790.3
	Bonasa	sewerzowi	Severtov's Grouse		270					6.5					44	30.6	20970.7
	Bonasa	umbellus	Ruffed Grouse		532					11					66.7	30.1	30759.3
	Tympanuchus	phasianellus	Sharp-tailed Grouse		817					12					43	32	22412.3
Odontophoridae	Dendrortyx	barbatus	Bearded Wood-Partridge		405	240.333	405	129	93.3649	5	9.58333	16	4	4.49907	34.2	26.2	11949.4	12023.7	15653.9	8995.52	2499.51
	Oreortyx	pictus	Mountain Quail		245					9.5					34.1	27	12653.2
	Colinus	nigrogularis	Black-throated Bobwhite		131					16					31.2	23.8	8995.52
	Colinus	cristatus	Crested Bobwhite		129					12					32.5	24	9528.48
	Odontophorus	erythrops	Rufous-fronted Wood-Quail		280					.					38.5	27.8	15145
	Odontophorus	gujanensis	Marbled Wood-Quail		300					4					38.4	28.3	15653.9
	Odontophorus	stellatus	Starred Wood-Quail		315					.					36.7	27.4	14024.4
	Crytonyx	montezumae	Montezuma Quail		176					11					31.9	24.7	9906.09
	Crytonyx	ocellatus	Ocellated Quail		182					.					32.3	25.1	10357.8
Phasiandiae	Alectoris	rufa	Red-legged Partridge		423	407.667	932	103	248.259	12	7.61111	22	2	6.16836	39.1	37.7	28286.4	23743	36719.6	7820.89	9579.82
	Francolinus	shelleyi	Shelley's Francolin		426					4.5					40.2	31.6	20432.3
	Francolinus	hartlaubi	Hartlaub's Francolin		225					6
	Francolinus	rufopictus	Gray-breasted Francolin		588					4.5					42.4	35.2	26740.5
	Coturnix	coturnix	Common Quail		103					9					29.3	22.9	7820.89
	Arborophila	atrogularis	White-cheeked Partridge		220					4.5					37.6	28.4	15436.3
	Arborophila	javanica	Chestnut-bellied Partridge		272					4					40.7	31.6	20686.5
	Pucrasia	macrolopha	Koklass Pheasant		932					22					51.3	37.5	36719.6
	Polyplectron	bicalcaratum	Gray Peacock-Pheasant		480					2					47	37.6	33821.4
Numididae	Agelastes	meleagrides	White-breasted Guineafowl		815	1016	1281	700	246.136	12	9.8	14	4.5	3.5812	45.3	34.9	28084.5	35799.2	44332.5	25088.1	7975.7
	Agelastes	niger	Black Guineafowl		700					.					43.4	33.7	25088.1
	Numida	meleagris	Helmeted Guineafowl		1281					9					50.8	39.3	39936.2
	Guttera	plumifera	Plumed Guineafowl							9.5					48	37.5	34357.5
	Guttera	pucherani	Crested Guineafowl		1149					4.5					51.5	40.5	42996.7
	Acryllium	vulturinum	Vulturine Guineafowl		1135					14					53.1	40.5	44332.5
Opisthocomidae	Opisthocomus	hoazin	Hoatzin		817	817				2					46.6	33.5	26619.1	26619.1
Mesitornithidae	Mesitornis	variegata	White-breasted Mesite		107	127.5	148	107	28.9914	2	1.66667	2	1	0.57735	33.6	26.5	12010.2	16285.9	20561.5	12010.2	6046.74
	Mesitornis	unicolor	Brown Mesite		148					1					44	30.3	20561.5
	Monias	benschi	Subdesert Mesite							2
Turnicidae	Turnix	sylvatica	Small Buttonquail		46.5	66.7333	105.5	17.6	31.0367	4	3.55556	4	2	0.682113	23.4	26.6	8427.46	4895.55	8427.46	1884.2	2020.29
	Turnix	maculosa	Red-backed Buttonquail		41.5					4					23.7	19	4354.85
	Turnix	hottentotta	Hottentot Buttonquail		60					3					22.3	18	3677.63
	Turnix	tanki	Yellow-legged Buttonquail		103					4					22.8	18.2	3844.11
	Turnix	nigricollis	Madagascar Buttonquail		75.5					4					24.6	19	4520.23
	Turnix	melanogaster	Black-breasted Buttonquail		99.5					3.5					28.6	22.3	7239.25
	Turnix	castanota	Chestnut-backed Buttonquail		105.5					4					25.8	21.7	6183.82
	Turnix	velox	Little Buttonquail		51.5					3.5					23.3	18.2	3928.41
	Ortyxelos	meiffrenii	Quail-plover		17.6					2					16.9	14.8	1884.2
Gruidae	Balearica	regulorum	Gray Crowned-Crane		3773	5077.78	8863	3390	1764.73	2.5	2.05556	2.5	2	0.166667	88	57	145529	175496	210667	120470	29440.4
	Anthropoides	virgo	Demoiselle Crane		3390					2					83	53.4	120470
	Grus	paradisea	Blue Crane		3633					2					94.2	60.2	173765
	Grus	leucogeranus	Siberian Crane		5475					2					97.7	61.2	186258
	Grus	antigone	Sarus Crane		8863					2					102	63.7	210667
	Grus	grus	Common Crane		5200					2					93.8	61	177656
	Grus	monacha	Hooded Crane		3540					2					90.9	59	161059
	Grus	americana	Whooping Crane		5826					2					99	62.7	198102
	Grus	nigricollis	Black-necked Crane		6000					2					102.6	62.8	205961
Aramidae	Aramus	guarauna	Limpkin		1110	1110				6					59.5	44.3	59435	59435
Psophiidae	Psophia	crepitans	Gray-winged Trumpeter		1050	1096.67	1250	990	136.137	3	3.66667	5	3	1.1547	52	40.4	43200	54789.4	66378.7	43200	16389.8
	Psophia	viridis	Dark-winged Trumpeter		1250					5
	Psophia	leucoptera	Pale-winged Trumpeter		990					3					64.4	45	66378.7
Rallidae	Canirallus	kioloides	Madagascar Wood-rail		269	332.144	1251	51.3	396.665	2	4.15	6.5	2	1.8	36	26.6	12965.3	19773.4	46746.6	6899.81	14587.4
	Rallina	eurizonoides	Slaty-legged Crake		128					6					35.4	27.3	13429.1
	Laterallus	melanophaius	Rufous-sided Crake		54					2.5					29.9	23.3	8262.3
	Gallirallus	australis	Weka		700					3					57.4	40	46746.6
	Amaurornis	olivaceus	Plain Bush-hen		239					2					40	29.5	17718.3
	Amaurornis	moluccanus	Rufous-tailed Bush-hen		172					5.5					38.7	29	16566.3
	Aenigmatolimnas	marginalis	Striped Crake		51.3					4.35					29.6	21.4	6899.81
	Porphyrio	alleni	Allen's Rail		125					5.5					36.3	26.2	12683.1
	Gallinula	mortierii	Tasmanian Native-hen		1251					6.5					56	38.7	42690.2
Heliornithidae	Podica	senegalensis	African Finfoot		608.5	369.25	608.5	130	338.351	2	3.33333	6	2	2.3094	52	41	44492.7	32641.9	47459.5	5973.48	23143.1
	Heliopais	personata	Masked Finfoot							6					50.9	42.8	47459.5
	Heliornis	fulica	Sungrebe		130					2					28.2	20.4	5973.48
Rhynochetidae	Rhynochetos	jabatus	Kagu		860	860				1					62	46.2	67358.7	67358.7
Eurypygidae	Eurypyga	helias	Sunbittern		184	184				2					44.3	34.3	26528.3	26528.3
Cariamidae	Cariama	cristata	Red-legged Seriema		1400	1349	1400	1298	72.1249	2	2	2	2	0	61	47.9	71239.1	64557.6	71239.1	57876	9449.13
	Chunga	burmeisteri	Black-legged Seriema		1298					2					59	43.9	57876
Otididae	Otis	tarda	Great Bustard		6000	3510	6000	625	2052.44	2.5	1.88889	4	1	0.927961	79.8	56.8	131044	95192.9	134086	42802.1	35937.9
	Ardeotis	nigriceps	Indian Bustard		5125					1					79.4	57.6	134086
	Ardeotis	australis	Australian Bustard		5425					1.5					79.7	55.6	125408
	Neotis	ludwigii	Ludwig's Bustard		3000					2					73.8	54.2	110350
	Neotis	denhami	Stanley Bustard		3000					1.5					76	55.1	117445
	Neotis	nuba	Nubian Bustard		5440					2					70.1	47	78819.1
	Eupodotis	rueppellii	Rueppell's Bustard		1000					1					57.6	40.9	49044.1
	Houbaropsis	bengalensis	Bengal Florican		1975					1.5					64	45.6	67737.2
	Sypheotides	indica	Lesser Florican		625					4					49.3	41.3	42802.1
Jacanidae	Microparra	capensis	Lesser Jacana		41.3	164.037	261	41.4	74.604	3	3.875	4	3	0.353553	23.1	18.7	4111.62	8627.58	14501.3	4111.62	3525.41
	Actophilornis	africanus	African Jacana		261					4					32	22.6	8319.26
	Actophilornis	albinucha	Madagascar Jacana		239					4
	Irediparra	gallinacea	Comb-crested Jacana		130					4					22.9	21.7	5488.74
	Hydrophasianus	chirurgus	Pheasant-tailed Jacana		231					4					37.4	27.6	14501.3
	Metopidius	indicus	Bronze-winged Jacana		155					4					36.4	25.1	11672.6
	Jacana	spinosa	Northern Jacana		112					4					30.2	23	8131.68
	Jacana	jacana	Wattled Jacana		143					4					30.6	22.9	8167.9
Rostratulidae	Rostratula	benghalensis	Greater Painted-snipe		139.3	107.95	139.3	76.6	44.3356	4	3	4	2	1.41421	35.8	25.7	12035.6	11323.8	12035.6	10612	1006.6
	Rostratula	semicollaris	American Painted-snipe		76.6					2					35.6	24.2	10612
Dromadidae	Dromas	ardeola	Crab Plover		325	325				1					64.2	45.4	67354.2	67354.2
Haematopodidae	Haematopus	leucopodus	Magellanic Oystercatcher		642.5	688.033	789.3	632.5	52.505	2	2.38889	3	2	0.485913	58.8	41	50311	51204.8	64052.6	43732.8	6736.86
	Haematopus	ater	Blackish Oystercatcher		678					2					62.1	41.2	53654.2
	Haematopus	bachmani	Black Oystercatcher		684					2.5					56.7	39.2	44347.9
	Haematopus	palliatus	American Oystercatcher		638					3					56.2	39.1	43732.8
	Haematopus	moquini	African Oystercatcher		723					2					59.6	42	53513.4
	Haematopus	ostralegus	Eurasian Oystercatcher		632.5					3					56.5	39.8	45554.6
	Haematopus	longirostris	Pied Oystercatcher		668					2					59.6	39.8	48054.1
	Haematopus	unicolor	Variable Oystercatcher		737					3					61.8	42.8	57622.7
	Haematopus	fuliginosus	Sooty Oystercatcher		789.3					2					65	44	64052.6
Ibidorhynchidae	Ibidorhyncha	struthersii	Ibisbill		294	294				4					51.2	37.6	36843.7	36843.7
Recurvirostridae	Himantopus	himantopus	Black-winged Stilt		173.5	229.7	361	116	79.8754	4	3.94444	4	3.5	0.166667	44	31	21522.6	26224.5	33935.6	21522.6	5108.34
	Himantopus	leucocephalus	White-headed Stilt		176					4					44.1	31.2	21850.7
	Himantopus	novaezelandiae	Black Stilt		227					4					44.8	31.3	22340.1
	Himantopus	mexicanus	Black-necked Stilt		116					4					44.3	31	21669.3
	Himantopus	melanurus	White-backed Stilt		185.5					4					45.6	31.6	23177
	Recurvirostra	avosetta	Pied Avocet		210.8					3.5					50	35	31176.2
	Recurvirostra	americana	American Avocet		306					4					49.5	33.5	28275.6
	Recurvirostra	novaehollandiae	Red-necked Avocet		311.5					4					50	35.5	32073.4
	Recurvirostra	andina	Andean Avocet		361					4					49.5	36.7	33935.6
Burhinidae	Burhinus	vermiculatus	Water Thick-knee		320	591.975	1000	320	248.621	2	1.83333	2	1	0.353553	46.9	35.2	29578.5	40016.9	48514.2	29578.5	7844.05
	Burhinus	oedicnemus	Eurasian Thick-knee		449					2					50.9	37.4	36239.2
	Burhinus	senegalensis	Senegal Thick-knee		330					2					50.1	35.5	32137.5
	Burhinus	capensis	Spotted Thick-knee		434.5					2					49.5	36.6	33750.9
	Burhinus	bristriatus	Double-striped Thick-knee		787					2					56.4	39.9	45702.8
	Burhinus	superciliaris	Peruvian Thick-knee							2
	Burhinus	grallarius	Bush Thick-knee		625.3					2					57.3	40.5	47839
	Burhinus	recurvirostris	Great Thick-knee		790					1.5					55	40.7	46373.4
	Burhinus	magnirostris	Beach Thick-knee		1000					1					56.7	41	48514.2
Glareolidae	Cursorius	cursor	Cream-colored Courser		107.7	82.675	155	47.5	34.1371	2	2.16667	3	1.5	0.433013	35	27	12987.1	9454.72	13321.1	5228.17	2742.52
	Cursorius	temminckii	Temminck's Courser		69					2					27.2	23.1	7387.72
	Rhinoptilus	chalcopterus	Bronze-winged Courser		155					2.5					35.9	27	13321.1
	Stiltia	isabella	Australian Pratincle		60.3					2					31.8	24	9323.25
	Glareola	pratincola	Collared Pratincole		75					3					31.7	23.8	9139.68
	Glareola	maldivarum	Oriental Pratincole		64.9					2.5					30.6	24	8971.43
	Glareola	ocularis	Madagascar Pratincole		82					2					33.8	26	11630
	Glareola	nuchalis	Rock Pratincole		47.5					2					29.1	21.9	7103.94
	Glareola	cinerea	Gray Pratincole							1.5					26.2	19.8	5228.17
Charadriidae	Vanellus	duvaucelii	River Lapwing		164	107.8	205	43	67.3658	4	3.77778	4	3	0.440959	41.1	29.4	18082.3	15411.3	32984.1	7897.36	8269.83
	Vanellus	tricolor	Banded Lapwing		205					4					45.5	31.4	22834.3
	Vanellus	leucurus	White-tailed Lapwing		130					4					39.3	28.3	16020.8
	Erythrogonys	cinctus	Red-kneed Dotterel		48.7					4					31.2	22.3	7897.36
	Pluvialis	apricaria	Eurasian Golden-Plover		200					4					52.3	35.2	32984.1
	Charadrius	hiaticula	Common Ringed Plover		60					4					34.2	24.7	10620.3
	Charadrius	melodus	Piping Plover		52.3					4					31.5	24.3	9467.62
	Charadrius	alexandrinus	Snowy Plover		43					3					31.1	22.6	8085.28
	Charadrius	mongolus	Mongolian Plover		67.2					3					36.1	26.3	12709.7
Pluvianellidae	Pluvianellus	socialis	Magellanic Plover		79.5	79.5				2					35	25.2	11313.2	11313.2
Scolopacidae	Numenius	minutus	Little Curlew		160.8	179.5	870	52.1	262.738	4	4	4	4	0	53.3	37.4	37947.9	25387.8	80498.4	11384	22468.5
	Numenius	madagascariensis	Far Eastern Curlew		870					4					69.8	47.6	80498.4
	Tringa	melanoleuca	Greater Yellowlegs		176					4					49.3	33.2	27659.3
	Tringa	flavipes	Lesser Yellowlegs		85.6					4					41.8	28.8	17647.3
	Tringa	solitaria	Solitary Sandpiper		52.1					4					36	25.8	12197.2
	Tringa	glareola	Wood Sandpiper		73					4					38.4	26.4	13622.5
	Tringa	cinereus	Terek Sandpiper		65.1					4					38.1	26.5	13618.7
	Calidris	acuminata	Sharp-tailed Sandpiper		72					4					37.5	27	13914.8
	Calidris	himanoptus	Stilt Sandpiper		60.9					4					35.5	25.1	11384
Pedionomidae	Pedionomus	torquatus	Plains-Wanderer		60	60				4					33.5	24.1	9903.68	9903.68
Thinocoridae	Attagis	gayi	Rufous-bellied Seedsnipe		311	156.667	311	44	138.291	4	4	4	4	0	49.6	35	30926.8	19853.5	30926.8	7933.51	10075
	Attagis	malouinus	White-bellied Seedsnipe							4					40.8	34.5	24718.2
	Thinocorus	orbignyianus	Gray-breasted Seedsnipe		115					4					39.4	28.1	15835.3
	Thinocorus	rumicivorus	Least Seedsnipe		44					4					33.1	21.7	7933.51
Chionididae	Chionis	alba	Snowy Sheathbill		400	489.5	579	400	126.572	2.5	2.5	2.5	2.5	0	57.1	37.7	41308.2	41344.3	41380.3	41308.2	50.9431
	Chionis	minor	Black-faced Sheathbill		579					2.5					56.3	38	41380.3
Stercorariidae	Catharacta	chilensis	Chilean Skua		1482	947.857	1735	313	570.274	2	2	2	2	0	71.6	50.5	92942.3	73031.5	92942.3	41571	22279.8
	Catharacta	maccormicki	South Polar Skua		1379					2					72	49	87991.8
	Catharacta	antarctica	Brown Skua		1735					2					70.2	50.5	91125
	Catharacta	skua	Great Skua		478					2					70.3	49.6	88031.2
	Stercorarius	pomarinus	Pomarine Jaegar		740					2					63.5	44.3	63430.6
	Stercorarius	parasiticus	Parasitic Jaegar		508					2					57.5	39.7	46128.2
	Stercorarius	longicaudus	Long-tailed Jaegar		313					2					55.1	38.5	41571
Laridae	Larus	belcheri	Band-tailed Gull		600	654.833	1044	302.5	282.997	3	2.55556	3	2	0.300463	63.7	45.6	67419.7	68359.4	91051	37391.2	19820.4
	Larus	crassirostris	Black-tailed Gull		494					2.5					62.7	43.9	61505.6
	Larus	leucophthalmus	White-eyed Gull		303					2.5					52.5	37.8	38182.2
	Larus	californicus	Californian Gull		556					3					67.3	45.5	70917.9
	Larus	thayeri	Thayer's Gull		899					2.5					73.6	49.3	91052
	Larus	argentatus	Herring Gull		1044					2.5					70.5	49.1	86510.7
	Larus	cachinnans	Yellow-legged Gull		1033					2.5					70.4	49	86036.5
	Larus	fuscus	Lesser Black-backed Gull		662					2.5					67.5	47.1	76219
	Larus	scopulinus	Red-billed Gull		302.5					2					52.8	37.3	37391.2
Sternidae	Sterna	aurantia	River Tern			87.1125	172.3	41.7	44.9455	2.5	2.05556	2.5	1	0.527046	42	31.4	21077.9	16264.7	32594.6	8751.43	7604.04
	Sterna	sumatrana	Black-naped Tern		105.5					2					39.3	28.4	16134.2
	Sterna	albifrons	Little Tern		41.7					2.5					31.6	23.5	8882.61
	Sterna	antillarum	Least Tern		43.1					2					31.4	23.4	8751.43
	Sterna	nereis	Fairy Tern		72.4					1.5					35	25.3	11403.2
	Sterna	repressa	White-cheeked Tern		90					2.5					40.3	30.2	18708.4
	Sterna	aleutica	Aleutian Tern		120					2					41.7	29.1	17973.8
	Chlidonias	niger	Black Tern		51.9					2.5					34.4	24.9	10856.1
	Anous	stolidus	Brown Noddy		172.3					1					51.1	35.4	32594.6
Rhychopidae	Rynchops	niger	Black Skimmer		254	189.75	254	125.5	90.8632	3.5	3	3.5	2.5	0.5	44.5	33.3	25116.9	20145.5	25116.9	16537.4	4449.28
	Rynchops	flavirostris	African Skimmer		125.5					2.5					40	28.5	16537.4
	Rynchops	albicollis	Indian Skimmer							3					41	30	18782.1
Alcidae	Uria	aalge	Common Murre		979	489.667	979	84	334.703	1	1.11111	2	1	0.333333	82.4	50.3	106116	63016.5	106116	16528.8	30926.3
	Uria	laomvia	Thick-billed Murre		959					1					80.2	50	102054
	Alca	torda	Razorbill		717					1					74.2	47.3	84497.5
	Cepphus	carbo	Spectacled Guillemot		490					2					63.5	43.4	60879.5
	Brachyramphus	marmoratus	Marbled Murrelet		222					1					60.6	37.2	42685.1
	Brachyramphus	brevirostris	Kittlitz's Murrelet		224					1					60.4	36.2	40287.6
	Aethia	cristatella	Crested Auklet		212					1					54.1	37.7	39137.9
	Aethia	pusilla	Least Auklet		84					1					39.7	28.6	16528.8
	Cerorhinca	monocerata	Rhinoceros Auklet		520					1					68.7	46.3	74961.2
Pteroclididae	Syrrhaptes	tibetanus	Tibetan Sandgrouse			227.125	342.5	172.5	55.2092	3	3	3	3	0	48.2	32	25122.6	17378.7	27207.3	11704.6	5906.03
	Pterocles	alchata	Pin-tailed Sandgrouse		225					3					45.9	30.9	22307.3
	Pterocles	senegallus	Spotted Sandgrouse		255					3					41.9	28	16720.4
	Pterocles	gutturalis	Yellow-throated Sandgrouse		342.5					3					45.7	34.2	27207.3
	Pterocles	decoratus	Black-faced Sandgrouse		178					3					38.8	25.9	13248
	Pterocles	bicinctus	Double-banded Sandgrouse		245					3					37.2	26.5	13297
	Pterocles	quadricinctus	Four-banded Sandgrouse		200					3					37.2	26.9	13701.4
	Pterocles	indicus	Painted Sandgrouse		199					3					36.5	25.1	11704.6
	Pterocles	burchelli	Burchell's Sandgrouse		172.5					3					36.1	26.7	13099.3
Columbidae	Streptopelia	turtur	Eurasian Turtle-Dove		147	224.762	520	58.5	146.061	2	1.6875	2	1	0.458063	30.2	22.4	7712.95	9280.22	24204	3071.69	6394.69
	Turtur	abyssinicus	Black-billed Wood-Dove		58.5					2					21.9	16.6	3071.69
	Turtur	brehmeri	Blue-headed Wood-Dove		112					1.5					28.3	20.8	6232.05
	Zenaida	asiatica	White-winged Dove		186.1					2					31	22.9	8274.67
	Zenaida	meloda	Pacific Dove		216					2					32	23.5	8995.05
	Geotrygon	frenata	White-throated Ground-Dove		343.5					1					26.6	22.2	6672.76
	Treron	australis	Madagascar Green-Pigeon		215					2					36.6	27.4	13986.2
	Ptilinopus	monacha	Blue-capped Fruit-Dove							.					25.1	18.5	4372.55
	Ducula	badia	Mountain Imperial-Pigeon		520					1					44.2	32.8	24204
Cacatuidae	Calyptorhynchus	funereus	Yellow-tailed Black-Cockatoo		674.1	507.344	800	247.1	177.55	2	2.44444	4	2	0.634648	48	36.1	31840	19033	31840	11180.8	7173.72
	Calyptorhynchus	baudinii	White-tailed Black-Cockatoo		646.2					2					46	34.1	27226
	Callocephalon	fimbriatum	Gang-gang Cockatoo		247.1					2					33	25.8	11180.8
	Eolophus	roseicapillus	Galah		350.7					4					35.7	27.2	13443.9
	Cacatua	sanguinea	Little Corella		488					2.5					38	28.2	15381.5
	Cacatua	sulphurea	Yellow-crested Cockatoo		450					2.5					40.1	27	14879.5
	Cacatua	ducorpsii	Ducorps' Cockatoo		360					2					37.5	26.6	13505.6
	Cacatua	galerita	Sulphur-crested Cockatoo		800					2.5					48.1	31.4	24139.2
	Cacatua	alba	White Cockatoo		550					2.5					40.8	30.8	19700.6
Psittacidae	Lorius	domicella	Purple-naped Lory		109.7	127.367	409	53	109.845	2	3.9375	5.5	2	1.29387	32	25.5	10591.3	7794.15	16655.2	3381.92	4124.33
	Barnardius	zonarius	Port Lincoln Parrot		137.2					5					30.3	24.3	9106.95
	Agapornis	fischeri	Fischer's Lovebird		53					5.5					22.2	17.3	3381.92
	Poicephalus	meyeri	Meyer's Parrot		115					3					27.8	23.6	7881.1
	Poicephalus	rueppellii	Rueppell's Parrot		120					4					27.3	24	8003.92
	Aratinga	pertinax	Brown-throated Parakeet		76.8					4.5					25.7	19.7	5076.72
	Phyrrhura	frontalis	Maroon-bellied Parakeet		72					5					25.8	21	5791.3
	Bolborhynchus	lineola	Barred Parakeet		53.6					.					19.5	19.2	3658.94
	Amazona	ochrocephala	Yellow-crowned Parrot		409					2.5					37.6	29.5	16655.2
Musophagidae	Tauraco	persa	Guinea Turaco		297	286.867	428.3	217.5	69.8434	2	2.125	2.5	2	0.231455	39.4	34	23183.1	22735.6	28964.5	16498.5	3578.02
	Tauraco	livingstonii	Livingstone's Turace		249					2					40	34	23536.2
	Tauraco	corythaix	Knysna Turaco		360					2					41.5	34.1	24562.6
	Tauraco	macrorhynchus	Yellow-billed Turaco		225					2					37.5	29.4	16498.5
	Tauraco	erythrolophus	Red-crested Turaco		217.5					.					40.5	31.9	20977.5
	Tauraco	hartlaubi	Hartlaub's Turaco		235					2					39.5	31	19321.4
	Tauraco	leucotis	White-cheeked Turaco		265					2					41	32.8	22451.7
	Crinifer	piscator	Western Plantain-eater		305					2.5					42.7	34	25124.9
	Crinifer	zonurus	Eastern Plantain-eater		428.3					2.5					44.4	35.8	28964.6
Cuculidae	Clamator	jacobinus	Pied Cuckoo		70.9	94.6556	152	35	39.6094	1.5	3.66667	9.5	1.5	2.99444	23.9	18.6	4208.64	8207.69	16768.3	2397.06	4575.42
	Cercococcyx	olivinus	Olive Long-tailed Cuckoo		65										23	16.4	3148.71
	Chrysococcyx	caprius	Dideric Cuckoo		35										21.5	14.8	2397.06
	Phaenicophaeus	javanicus	Red-billed Malkoha		97.5					2					29.1	23.2	7972.36
	Phaenicophaeus	superciliosus	Red-crested Malkoha		120					.					32.6	24.8	10205.6
	Coua	cristata	Crested Coua		148.5					2					37.6	29.6	16768.3
	Centropus	bengalensis	Lesser Coucal		152					3					29	24.5	8860.29
	Coccyzus	americanus	Yellow-billed Cuckoo		68					4					30.6	23.1	8311.19
	Crotophaga	ani	Smooth-billed Ani		95					9.5					34.6	26.1	11997.1
Tytonidae	Tyto	tenebricosa	Greater Sooty-Owl		875	516.312	875	281.5	193.716	2	3.375	5.5	2	1.57548	46.5	40.8	39399.5	24573.4	39399.5	15941.9	6613.33
	Tyto	multipunctata	Lesser Sooty-Owl		540					2					42	32.5	22580.5
	Tyto	novaehollandiae	Australian Masked-Owl		673					2					41.6	32.2	21954.5
	Tyto	rosenbergii	Sulawesi Owl							.					45.3	35.1	28407.3
	Tyto	longimembris	Australasian Grass-Owl		451					5.5					39.9	32.7	21716.3
	Tyto	capensis	African Grass-Owl		419					4					40.3	33.2	22609.9
	Tyto	soumagnei	Madagascar Red Owl		323					2					45	34.5	27262.7
	Tyto	alba	Barn Owl		568					5.5					41.1	31.9	21288.3
	Phodilus	badius	Oriental Bay-Owl		281.5					4					34.8	30	15941.9
Strigidae	Otus	bakkamoena	Indian Scops-Owl		147	183.125	317.5	73	68.058	4	3.21111	4	2	0.707892	32.1	27	11911.1	17638	36251	11577.1	7375.58
	Otus	scops	European Scops-Owl		73					3.5					31.2	27	11577.1
	Otus	asio	Eastern Screech-Owl		194					3.5					35.4	30.1	16325
	Otus	choliba	Tropical Screech-Owl		177.2					2.5					34.9	29.7	15669.5
	Otus	atricapillus	Variable Screech-Owl		190					2.5					32.8	29.1	14137.7
	Pyrroglaux	podarginus	Palau Owl							3.4					34.3	31.7	17544.1
	Strix	woodfordii	African Wood-Owl		317.5					2					47.8	38.6	36251
	Glaucidium	cuculoides	Asian Barred Owlet		164					4					35.8	30.4	16840.2
	Ninox	scutulata	Brown Hawk-Owl		202.3					3.5					39.3	30.4	18486.6
Streatornithidae	Steatornis	caripensis	Oilbird		322.5	322.5				2.5					40.8	31.8	21000.6	21000.6
Aegothelidae	Aegotheles	insignis	Feline Owlet-Nightjar		74.5	46.4	74.5	31	15.9094		1.83333	3.5	1	1.44338				8418.32	8788.27	7752.74	577.608
	Aegotheles	tatei	Spangled Owlet-Nightjar
	Aegotheles	crinifrons	Moluccan Owlet-Nightjar
	Aegotheles	wallacii	Wallace's Owlet-Nightjar		52
	Aegotheles	archboldi	Archbold's Owlet-Nightjar		31
	Aegotheles	albertisi	Mountain Owlet-Nightjar		32.6					1					31	23.5	8713.95
	Aegotheles	savesi	New Caledonian Owlet-Nightjar
	Aegotheles	bennettii	Barred Owlet-Nightjar		46					1					31	23.6	8788.27
	Aegotheles	cristatus	Australian Owlet-Nightjar		42.3					3.5					29.3	22.8	7752.74
Podargidae	Podargus	strigoides	Tawny Frogmouth		275.6	141.483	350	46	135.325	2	1.27778	2	1	0.440959	43.7	30.1	20152.7	9923.72	29246.7	4146.66	8706.03
	Podargus	papuensis	Papuan Frogmouth		350					1					51.2	33.5	29246.7
	Batrachostomus	septimus	Philippine Frogmouth		79.3					1					28.2	19.5	5458.03
	Batrachostomus	stellatus	Gould's Frogmouth		47					1					30	20.7	6543.04
	Batrachostomus	moniliger	Ceylon Frogmouth							1					29.5	20.4	6248.85
	Batrachostomus	hodgsoni	Hodgson's Frogmouth		51					2					26.3	17.6	4146.66
	Batrachostomus	poliolophus	Short-tailed Frogmouth							1					28.7	20.3	6019.93
	Batrachostomus	javensis	Javan Frogmouth		46					1.5					29.4	19.6	5748.8
	Batrachostomus	cornutus	Sunda Frogmouth							1					29.4	19.6	5748.8
Nyctibiidae	Nyctibius	grandis	Great Potoo		557	249.857	557	51	186.751	1	1	1	1	0	52.1	38.3	38900.3	23898.2	38900.3	13144	13393.3
	Nyctibius	aethereus	Long-tailed Potoo		441					1					38.2	26	13144
	Nyctibius	jamaicensis	Northern Potoo		263					1
	Nyctibius	maculosus	Andean Potoo		193					.
	Nyctibius	griseus	Common Potoo		159					1					41.5	30.5	19650.1
	Nyctibius	leucopterus	White-winged Potoo		85					.
	Nyctibius	bracteatus	Rufous Potoo		51					1
Caprimulgidae	Lurocalis	semitorquatus	Short-tailed Nighthawk		80	67.675	116	42	26.6454	1	1.66667	2	1	0.433013	31.6	22.8	8361.31	6781.38	12129.4	3897.82	2732.38
	Chordeiles	acutipennis	Lesser Nighthawk		48.1					1					27	19.7	5333.52
	Siphonorhis	brewsteri	Least Poorwill							2					23.9	17.9	3897.82
	Caprimulgus	carolinensis	Chuck-will's-widow		116					2					35.8	25.8	12129.4
	Caprimulgus	rufus	Rufous Nightjar		94					1.5					31.5	23.1	8555.64
	Caprimulgus	badius	Yucatan Nightjar		64.3					2					34.4	21.9	8397.78
	Caprimulgus	nubicus	Nubian Nightjar		49					1.5					26	19	4777.47
	Caprimulgus	asiaticus	Indian Nightjar		42					2					26.8	19.7	5294.01
	Caprimulgus	climacurus	Long-tailed Nightjar		48					2					24.6	18.5	4285.45
Apodidae	Aerodramus	esculenta	Glossy Swiftlet		7.4	18.4889	36.2	7.4	10.8712	2	2.94444	4.5	2	1.1024	17.2	10.7	1002.34	1766.87	3299.47	1002.34	707.81
	Aerodramus	spodiopygius	White-rumped Swiftlet		8					2					19.1	12.6	1543.45
	Chaetura	pelagica	Chimney Swift		22.9					4.5					20.2	13.2	1791.5
	Neafrapus	boehmi	Bohm's Spinetail		13.6					3					19.1	12.5	1519.05
	Aeronautes	saxatalis	White-throated Swift		32					4.5					21	13.7	2006.22
	Tachornis	phoenicobia	Antillean Palm-Swift		8.7					4					17.1	11.1	1072.41
	Cypsiurus	parvus	African Palm-Swift		12.6					2					18.5	12.1	1378.67
	Apus	apus	Common Swift		36.2					2.5					24.7	16.2	3299.47
	Apus	affinis	Little Swift		25					2					22.3	14.2	2288.76
Hemiprocnidae	Hemiprocne	coronata	Crested Treeswift		22	37.125	74.5	22	25.1077	1	1	1	1	0	24	17.2	3613.98	4123.94	6455.8	2290.5	1737.74
	Hemiprocne	longipennis	Gray-rumped Treeswift		29					1					24.8	18.1	4135.49
	Hemiprocne	comata	Whiskered Treeswift		23					1					20	15	2290.5
	Hemiprocne	mystacea	Moustached Treeswift		74.5					1					29.6	20.7	6455.8
Trochilidae	Glaucis	hirsuta	Rufous-breasted Hermit		6.5	4.75556	8	2.6	1.89414	2	2	2	2	0	15.3	9.2	659.151	616.73	814.4	370.44	173.971
	Phaethornis	augusti	Sooty-capped Hermit		4.5					2					14	9	577.206
	Chlorostilbon	aureoventris	Glittering-bellied Emerald		2.8					2					12.8	8.6	481.864
	Cyananthus	latirostris	Broad-billed Hummingbird		3.4					2					12.6	8.5	463.368
	Oreotrochilus	estella	Andean Hillstar		8					2					16.8	10.4	924.898
	Heliangelus	clarisse	Longuemare's Sunangel		5.5					2					14.1	9.6	661.423
	Eriocnemis	luciani	Sapphire-vented Puffleg		6.2					2					16	10	814.4
	Ramphomicron	microrhynchum	Purple-backed Thornbill		3.3					2					14.5	9	597.821
	Doricha	enicura	Slender Sheartail		2.6					.					12.6	7.6	370.438
Coliidae	Colius	striatus	Speckled Mousebird		55.5	48.75	62.2	34	10.0323	2.3	2.65	3	2.3	0.288097	21.4	16.7	3037.84	2757.59	3351.45	2221.79	440.472
	Colius	leucocephalus	White-headed Mousebird		34					3
	Colius	castanotus	Red-backed Mousebird		62.2					2.5					22	17.3	3351.45
	Colius	colius	White-backed Mousebird		41.4					3					20.5	15.8	2604.87
	Urocolius	macrourus	Blue-naped Mousebird		48.4					2.5					19.4	15	2221.78
	Urocolius	indicus	Red-faced Mousebird		51					2.6					20.5	15.7	2572
Trogonidae	Trogon	viridis	White-tailed Trogon		86.1	95.3	206	52.7	51.128	2.5	2.61111	4	1.5	0.697217	31.3	23.9	9100.35	9561.67	16278.5	6336.79	3416.58
	Trogon	mexicanus	Mountain Trogon		69.3					2.5					30.2	23.7	8634.19
	Trogon	collaris	Collared Trogon		65.4					2.5					28	24.1	8277.7
	Trogon	massena	Slaty-tailed Trogon		141					3					29.7	24.6	9148.39
	Pharomachrus	mocinno	Resplendent Quetzal		118.2					1.5					34.6	28.4	14204.7
	Pharomachrus	auriceps	Golden-headed Quetzal		206					4					37	29.4	16278.5
	Harpactes	fasciatus	Malabar Trogon		62					3					26.2	23.9	7617.54
	Harpactes	orrhophaeus	Cinnamon-rumper Trogon		52.7					2					27.7	21.4	6456.92
	Harpactes	oreskios	Orange-breasted Trogon		57					2.5					27.7	21.2	6336.79
Alcedinidae	Alcedo	semitorquata	Half-collared Kingfisher		35	61.25	158	12	45.5192	4	4.5625	6.5	3	1.08356	23.3	19.5	4509.65	7294.47	12764.5	1921.05	3264.52
	Alcedo	euryzona	Blue-banded Kingfisher		43.5					4					23.9	21	5364.81
	Alcedo	pusilla	Little Kingfisher		12					4					17	14.9	1921.05
	Halcyon	smyrnensis	White-throated Kingfisher		94.5					5.5					29.7	26.4	10536.2
	Todirhamphus	sanctus	Sacred Kingfisher		42					4.5					26.2	22.2	6572.42
	Todirhamphus	ruficollaris	Mangaia Kingfisher							3					25.8	22.6	6707.4
	Tanysiptera	galatea	Common Paradise-Kingfisher		59					5					28.6	24.3	8596
	Tanysiptera	danae	Brown-headed Paradise-Kingfisher		46					.					29.6	24	8678.25
	Ceryle	alcyon	Belted Kingfisher		158					6.5					34.4	27	12764.5
Todidae	Todus	multicolor	Cuban Tody		5.8	6.88	8.3	5.8	1.19875	3	3	3.5	2.5	0.5	16	13	1376.34	1540.1	1868.17	1376.34	224.333
	Todus	subulatus	Broad-billed Tody		8					3.5					17.7	14.4	1868.17
	Todus	angustirostris	Narrow-billed Tody		8.3					3.5
	Todus	todus	Jamaican Tody		6.5					2.5					15.9	13.6	1496.9
	Todus	mexicanus	Puerto Rican Tody		5.8					2.5					16	13.2	1419.01
Motmotidae	Hylomanes	momotula	Tody Motmot		28	102.256	180.5	28	55.7943		3.16667	4	2.5	0.68313				10807.1	18553	7071.37	5105.63
	Aspatha	gularis	Blue-throated Motmot		60.9					3					28.8	22.8	7620.44
	Momotus	mexicanus	Russet-crowned Motmot		86.2					3					27	23.3	7460.94
	Momotus	momota	Blue-crowned Motmot		102					4					29.7	25.2	9600.09
	Momotus	aequatorialis	Highland Motmot		158					.					38.1	30.3	17804.4
	Baryphthengus	martii	Rufous Motmot		180.5
	Baryphthengus	ruficapillus	Rufous-capped Motmot		175					2.5					40.5	30	18553
	Electron	platyrhynchum	Broad-billed Motmot		72					2.5					28	23	7539.31
	Eumomota	superciliosa	Turquoise-browed Motmot		57.7					4					27.2	22.6	7071.37
Meropidae	Merops	bullockoides	White-fronted Bee-eater		34.2	33.6111	60	16.6	14.2254	3	4.11111	6	2.5	1.31762	21.2	17.6	3342.56	4319.71	7408.76	2233.22	1623.98
	Merops	variegatus	Blue-breasted Bee-eater		21					2.5					23	18.5	4006.72
	Merops	orientalis	Green Bee-eater		22.5					6					19.2	16.8	2758.28
	Merops	boehmi	Boehm's Bee-eater		16.6					3					18.5	15.4	2233.22
	Merops	superciliosus	Madagascar Bee-eater		46.5					5					24.9	21.4	5804.23
	Merops	ornatus	Rainbow Bee-eater		27.3					4.5					21.7	18.6	3821.23
	Merops	leschenaulti	Chestnut-headed Bee-eater		29.5					6					22	19.1	4085.14
	Merops	nubicus	Northern Carmine Bee-eater		44.9					3.5					24.6	20.8	5417.26
	Merops	nubicoides	Southern Carmine Bee-eater		60					3.5					28	22.8	7408.76
Coraciidae	Coracias	abyssinica	Abyssinian Roller		102	134.722	171	98	30.2108	4.5	3.16667	4.5	2	0.829156	31.1292	25.2	10062	11775.1	13867.4	9372.88	1579.94
	Coracias	caudata	Lilac-breasted Roller		106					3					32	26.1	11095.5
	Coracias	spatulata	Racket-tailed Roller		111					3					29.7	24.9	9372.88
	Coracias	benghalensis	Indian Roller		171					4					34.3	28.1	13785.6
	Coracias	temminckii	Purple-winged Roller		154					3					35	27.9	13867.4
	Coracias	cyanogaster	Blue-bellied Roller		142					2					32.3	26.2	11285.6
	Eurystomus	glaucurus	Broad-billed Roller		166.5					2.5					33.3	27.1	12448
	Eurystomus	gularis	Blue-throated Roller		98					2.5					31.9	26.2	11145.8
	Eurystomus	orientalis	Dollarbird		162					4					34.8	27	12912.9
Brachypteraciidae	Brachypteracias	leptosomus	Short-legged Ground-roller		154	121.95	155	81.3	38.1651	1.5	2.1	3	1	0.894427				14005.3	14005.3	14005.3
	Brachypteracias	squamigera	Scaly Ground-roller		155					1
	Atelornis	pittoides	Pitta-like Ground-roller		97.5					3					34.6	28.2	14005.3
	Atelornis	crossleyi	Rufous-headed Ground-roller		81.3					2
	Uratelornis	chimaera	Long-tailed Ground-roller							3
Leptosomatidae	Leptosomus	discolor	Cuckoo-roller		220	220				4.5					43.8	37.8	31854.8	31854.8
Upupidae	Upupa	epops	Eurasian Hoopoes		54.8	59.2	68	54.8	7.62102	6	6	6	6	0	25.4	17.6	4004.76	3989.87	4004.76	3974.97	21.0656
	Upupa	marginata	Madagascar Hoopoe		68					6					25.5	17.5	3974.97
		africana	African Hoopoe		54.8					6
Phoeniculidae	Phoeniculus	purpureus	Green Woodhoopoe		61.9	39.5625	78	18	21.5593	3.5	3	4	2	0.707107	24.7	17.1	3676.27	3923.67	6397.13	2341.32	1567.75
	Phoeniculus	damarensis	Violet Woodhoopoe		78					3
	Phoeniculus	somaliensis	Black-billed Woodhoopoe		29.5					4					26	18	4287.82
	Phoeniculus	bolleri	White-headed Woodhoopoe		49.5					2					30.2	20.4	6397.13
	Phoeniculus	castaneiceps	Forest Woodhoopoe		22.9
	Rhinopomastus	aterrimus	Black Scimitar-bill		18
	Rhinopomastus	cyanomelas	Common Scimitar-bill		34.8					3					22.1	16.1	2915.83
	Rhinopomastus	minor	Abyssinian Scimitar-bill		21.9					2.5					21	14.8	2341.32
Bucerotidae	Tockus	jacksoni	Jackson's Hornbill		145	792.778	2270	145	793.824	3	2.61111	4.5	1.5	1.13957	34.7	23.2	9506.56	27562.4	55012	9506.56	17067.5
	Tockus	alboterminatus	Crowned Hornbill		202					3.5					39	28.7	16351.1
	Tockus	nasutus	African Gray Hornbill		189					3.5					37	25.5	12246.2
	Tockus	pallidirostris	Pale-billed Hornbill		170					4.5					39.6	29.4	17422.4
	Ocyceros	griseus	Malabar Gray Hornbill		238					3					41.8	30.3	19533.5
	Aceros	nipalensis	Rufous-necked Hornbill		2270					1.5					59	42.8	55012
	Aceros	plicatus	Blyth's Hornbill		1700					1.5					58.3	41.1	50126.8
	Ceratogymna	brevis	Silvery-cheeked Hornbill		1162					1.5					46.5	33	25775
	Ceratogymna	atrata	Black-casqued Hornbill		1059					1.5					58.8	37.5	42087.9
Galbulidae	Galbalcyrhynchus	purusianus	Chestnut Jacamar		50	29.5333	50	16	11.4122		3	3	3					3780.69	3987.03	3574.34	291.809
	Brachygalba	salmoni	Dusky-backed Jacamar		16
	Brachygalba	albogularis	White-throated Jacamar
	Jacamaralcyon	triactyla	Three-toed Jacamar
	Galbula	cyanicollis	Blue-cheeked Jacamar		25.8
	Galbula	ruficauda	Rufous-tailed Jacamar		26.9					3					21.2	18.2	3574.34
	Galbula	galbula	Green-tailed Jacamar		25.5					.					22.4	18.7	3987.03
	Galbula	pastazae	Coppery-chested Jacamar
	Galbula	dea	Paradise Jacamar		33
Bucconidae	Notharchus	tectus	Pied Puffbird		25.2	48.3111	87.5	17.9	21.7473	.	2.25	2.5	2	0.353553	25	21	5611.72	6231.46	7408.76	4185.51	1147.67
	Nytalus	chacuru	White-eared Puffbird		62.5					.					28	22.8	7408.76
	Hypnelus	ruficollis	Russet-throated Puffbird		51.5					.					27.3	20.3	5726.28
	Malacoptila	striata	Crescent-chested Puffbird		44.1					.					27.4	22.3	6935.5
	Malacoptila	panamensis	White-whiskered Puffbird		39.5					2					26.3	22.6	6837.39
	Nonnula	ruficapilla	Rufous-capped Nunlet		17.9					.					25.1	18.1	4185.51
	Monasa	nigrifrons	Black-fronted Nunbird		87.5					.					26.9	23.2	7369.64
	Monasa	morphoeus	White-fronted Nunbird		68					2.5					26.3	22.9	7020.12
	Chelidoptera	tenebrosa	Swallow-wing		38.6					.					24.5	20	4988.2
Capitonidae	Megalaima	virens	Great Barbet		199	66.1	199	35	52.1819	3	2.94444	4	2	0.682113	34.3	26.9	12633.3	5334.3	12633.3	2413.99	2933.18
	Megalaima	asiatica	Blue-throated Barbet		81					3.5					27.8	20.5	5946.62
	Megalaima	australis	Blue-eared Barbet		35					2					27.4	17.9	4468.63
	Megalaima	rubicapilla	Crimson-fronted Barbet		35.7					3					25.1	18.1	4185.51
	Lybius	vieilloti	Vieillot's Barbet		35					2.5					25	21	5611.72
	Lybius	leucocephalus	White-headed Barbet		61.8					2					27.5	19	5053.1
	Lybius	guifsobalito	Black-billed Barbet		41.7					3					20.8	15.1	2413.99
	Lybius	torquatus	Black-collared Barbet		59					3.5					24.2	17.8	3902.77
	Lybius	minor	Black-backed Barbet		46.7					4					23	18	3793.07
Ramphastidae	Pteroglossus	azara	Ivory-billed Aracari			348.312	611.7	122	182.535	.	3.25	3.5	3	0.353553	32.7	23.8	9428	12800.4	16823.1	8652.37	3014.7
	Baillonius	bailloni	Saffron Toucanet		138.4					.					35.2	25.5	11650.4
	Selenidera	maculirostris	Spot-billed Toucanet		122					.					32.7	22.8	8652.37
	Ramphastos	sulfuratus	Keel-billed Toucan		247.7					3.5					39.3	29	16823.1
	Ramphastos	vitellinus	Channel-billed Toucan		333					3					36.1	28.8	15240.9
	Ramphastos	dicolorus	Red-breasted Toucan		400					.					37.3	26.9	13738.2
	Ramphastos	swainsonii	Chestnut-mandibled Toucan		584
	Ramphastos	tucanus	Red-billed Toucan		611.7
	Ramphastos	toco	Toco Toucan		349.7					.					38.2	26.9	14069.7
Indicatoridae	Indicator	maculatus	Spotted Honeyguide		46.4	30.4778	52	10.7	16.743		3.16667	5.5	2	2.02073	22.5	26.9	8287.14	3346.61	8287.14	1099.44	2438.15
	Indicator	variegatus	Scaly-throated Honeyguide		44.9					2					21.3	16.8	3059.96
	Indicator	indicator	Greater Honeyguide		46.8										24.7	18.7	4396.41
	Indicator	minor	Lesser Honeyguide		25.6										21.2	16.6	2973.51
	Indicator	willcocksi	Willcock's Honeyguide		16
	Indicator	exilis	Least Honeyguide		17.5										18	13	1548.38
	Melichneutes	robustus	Lyre-tailed Honeyguide		52
	Prodotiscus	insignis	Cassin's Honeyguide		10.7					2					15	12	1099.44
	Prodotiscus	regulus	Wahlberg's Honeyguide		14.4					5.5					18	15	2061.45
Picidae	Junx	torquilla	Eurasian Wryneck		31.9	121.6	463	11.5	138.263	7.5	3.66667	7.5	2	1.78536	20.4	15.4	2462.57	5934.64	17041.9	1084.78	4728.28
	Picumnus	innominatus	Speckled Piculet		11.5					3					14.8	12	1084.78
	Campethera	bennettii	Bennett's Woodpecker		67					3					24.5	18.7	4360.81
	Dendrocopos	major	Great Spotted Woodpecker		81.6					3					27.6	19.6	5396.83
	Picus	xanthopygaeus	Streak-throated Woodpecker		99.7					4					26	20.1	5346.67
	Picus	viridis	Green Woodpecker		176					5.5					31.2	22.8	8255.48
	Blythipicus	pyrrhotis	Bay Woodpecker		132					3					29.7	21.2	6794.32
	Meiglyptes	tristis	Buff-rumped Woodpecker		31.7					2					21	15.8	2668.4
	Mulleripicus	pulverulentus	Sooty Woodpecker		463					2					39	29.3	17041.9
															116-300	89-200
															208.9	148.1
															303.3	224.2
17	14.5	1819.29	2	3638.59
		Nomenclature	Clements, J. F. (2000)
			Birds of the world: A checklist 5th Edn
			Ibis: California
		a	Baicich, P.J. & Harrison, C. J. O. (1997)
			A Guide to the Nests, Eggs, and Nestlings of North American Birds 2nd edn
			Natural World Academic Press: Sydney
		b	Maclean, G. L. (1993)
			Roberts' Birds of Southern Africa 6th edn
			The Trustees of the John Voelcker Bird Book Fund: Cape Town
		bes	Smythies, B. E. (revised by Davison W. H.) (1999)
			The Birds of Borneo 4th edn
			Natural History Publications & Sabah Society: Malaysia
		hzb	Handbook of Australia, New Zealand and Antarctic Birds
		well	Wells, D. R. (1999)
			The birds of the Thai-Malay Peninsula vol 1 non-passerines
			Natural world Academic press: Sydney
			Max Schonwetter
			Handbuch Der Oologie
			Herau sgegeben Von
			Dr. Wilhelm Meise
			Zoologisches Staatsinstitut und Zoologisches Museum Hamburg
			Lieferung 1 (-45)
			Akademie-Verlag . Berlin
			1960-1988

## Sheet: Passerines
Family	Genus	Species	Common name		Female mass	Average family mass	Upper	Lower	Standard Deviation	Clutch size	Mean	Upper	Lower	Standard deviation	Egg length	Egg width	Egg volume (hoyt 1979)	Average family egg volume	Upper	Lower	Standard deviation
Eurylaimidae	Smithornis	capensis	African Broadbill		24.8	31.15	37.5	24.8	8.98026	2.4	2.675	5.5	1.5	1.22562	23.4	15.5	2861.52	5015.51	11013.9	2861.52	2645.04
	Smithornis	sharpei	Grey-headed Broadbill		37.5					1.5					23.6	16.7	3350.14
	Cymbirhynchus	macrorhynchus	Black-and-red Broadbill							2.5					26.6	19.1	4939.31																		SUMMARY OUTPUT
	Eurylaimus	javanicus	Banded Broadbill							2.5					27	18.7	4805.79
	Eurylaimus	ochromalus	Black-and yellow Broadbill							3					23.6	17	3471.58																		Regression Statistics
	Serilophus	lunatus	Silver-breasted Broadbill							5.5					23.9	17.2	3598.92																		Multiple R	0.988533
	Calyptomena	viridis	Green Broadbill							2					29	20.3	6082.86																		R Square	0.977197
	Calyptomena	hosii	Hose's Braodbill																																Adjusted R Square	0.972636
	Calyptomena	whiteheadi	Whitehead's Broadbill							2					34.9	24.9	11013.9																		Standard Error	189.241
Philepittidae	Philepitta	castanea	Velvet Asity		36.5	16.6667	36.5	6.5	17.178	3	3	3	3		27.1	18.7	4823.59	2863.43	4823.59	903.27	2772.08														Observations	7
	Philepitta	schlegeli	Schlegel's Asity
	Neodrepanis	coruscans	Sunbird Asity		6.5										15.5	10.7	903.269																		ANOVA
	Neodrepanis	hypoxanthus	Yellow-bellied Asity		7																															df	SS	MS	F	Significance F
Furnariidae	Geositta	rufipennis	Rufous-banded Miner		33	27.1333	44.4	10.1	15.3252	3	2.83333	3.5	2	0.763763	27.6	19.6	5396.83	4263.1	6573.47	2519.12	1511.06														Regression	1	7.67333e+06	7.67333e+06	214.266	2.68809e-05
	Cinclodes	antarcticus	Blackish Cinclodes							2					26.4	20.2	5483.08																		Residual	5	179061	35812.1
	Sylviorthorhynchus	desmurii	Des Murs' Wiretail		10.2					3.5					20.6	15.5	2519.12																		Total	6	7.85239e+06
	Limnornis	curvirostris	Curve-billed Reedhaunter												24.9	18	4106.41
	Synallaxis	azarae	Azara's Spinetail		14.1										20.5	15.9	2637.95																			Coefficients	Standard Error	t Stat	P-value	Lower 95%	Upper 95%	Lower 95.0%	Upper 95.0%
	Anumbius	annumbi	Firewood-gatherer												24	17.6	3784.03																		Intercept	-8063.79	838.043	-9.62216	0.000205566	-10218	-5909.53	-10218	-5909.53
	Pseudoseisura	cristata	Rufous Cacholote		44										26.8	19.8	5347.9																		Egg width	687.202	46.947	14.6378	2.68809e-05	566.521	807.883	566.521	807.883
	Furnarius	rufus	Rufous Hornero		44.4										28.2	21.4	6573.47
	Synallaxis	erythrothorax	Rufous-breasted Spinetail		17.1										20.6	15.5	2519.12
Dendrococlaptidae	Dendrocincla	anabatina	Tawny-winged Woodcreeper		31.3	41.1	69.1	27	15.086	2	2	2	2	0	27.1	19.8	5407.76	5622.7	6634.18	4648.85	732.427
	Dendrocincla	fuliginosa	Plain-brown Woodcreeper		34.1					2					28	20.5	5989.4																		RESIDUAL OUTPUT
	Hylexetastes	uniformis	Uniforn Woodcreeper
	Dendrocolaptes	picumnus	Black-banded Woodcreeper		69.1										29	21.2	6634.18																		Observation	Predicted Egg volume (hoyt 1979)	Residuals	Standard Residuals
	Xiphorhynchus	picus	Straight-billed Woodcreeper		51					2					25.4	19.6	4966.65																		1	2587.84	273.68	1.58423	0.173994
	Xiphorhynchus	guttatus	Buff-throated Woodcreeper		53					2					28.1	20.9	6247.65																		2	3412.48	-62.3462	-0.360899	0.732922
	Lepidocolaptes	angustirostris	Narrow-billed Woodcreeper		26.8										25.7	19.4	4923.28																		3	5061.77	-122.46	-0.708878	0.510074
	Lepidocolaptes	squamatus	Scaled Woodcreeper		27										25.3	19	4648.85																		4	4786.89	18.9014	0.109413	0.91713
	Campylorhamphus	trochilirostris	Red-billed Scythebill		36.5										27.2	21.1	6163.84																		5	3618.64	-147.061	-0.851283	0.433479
Thamnophilidae	Batara	cinerea	Giant Antshrike		105	26.8875	105	10.5	32.3391		1.83333	1.5	2	0.288675	35.5	26	12215	3481.62	12215	1196.52	3632.44														6	3756.09	-157.162	-0.909753	0.404673
	Sakesphorus	bernardi	Collared Antshrike		30.4										24.3	17.3	3701.83																		7	5886.41	196.449	1.13717	0.30701
	Sakesphorus	canadensis	Black-crested Antshrike		21.8					2					23.1	16.9	3358.17																					3.2	0.0239952
	Dysithamnus	stictothorax	Spot-breasted Antvireo												18.6	14.5	1990.52
	Dysithamnus	mentalis	Plain Antvireo		14.2					1.5					18.3	14.1	1851.86
	Myrmotherula	gularis	Star-throated Antwren		11.2										16.6	11.9	1196.52
	Formicivora	grisea	White-fringed Antwren		10.5					2					18.5	13	1591.39
	Drymophila	ochropyga	Ochre-rumped Antbird		10.5										18.2	14.5	1947.71
	Drymophila	caudata	Long-tailed Antbird		11.5
Formicariidae	Formicivora	colma	Rufous-capped Antthrush		46.4	55.0143	104.9	17.2	30.7432		2	2	2	0	29.8	22.8	7885.04	6321.39	9240.79	2402.22	2840.88
	Formicivora	nigricapillus	Black-headed Antthrush		60.2					2					29.4	22.3	7441.75
	Formicarius	analis	Black-faced Antthrush		64					2					30.8	23.3	8511
	Chamaeza	campanisona	Short-tailed Antthrush		72.8										27.5	22.6	7149.36
	Grallaria	guatimalensis	Scaled Antpitta		104.9					2					30	24.6	9240.79
	Grallaria	haplonota	Plain-backed Antpitta												30.4	23.8	8764.87
	Grallaricula	ferrugineipectus	Rusty-breasted Antpitta		17.2										19.9	15.4	2402.22
	Grallaricula	cucullata	Hooded Antpitta												20.4	16.4	2792.77
	Grallaricula	nana	Slate-crowned Antpitta		19.6										20	16.3	2704.72
Conopophagidae	Conopophaga	lineata	Rufous Gnateater		20	24.3375	42.5	12.6	8.74005						22.7	17.5	3538.5	3365.43	3538.5	3192.35	244.768
	Conopophaga	aurita	Chestnut-belted Gnateater		12.6
	Conopophaga	roberti	Hooded Gnateater		20.8
	Conopophaga	peruviana	Ash-throated Gnateater		24.1
	Conopophaga	ardesiaca	Slaty Gnateater		27
	Conopophaga	castaneiceps	Chestnut-crowned Gnateater		27.6
	Conopophaga	melanops	Black-cheeked Gnateater		20.1										21.2	17.2	3192.35
	Conopophaga	melanogaster	Black-bellied Gnatcatcher		42.5
Rhinocryptidae	Pteroptochos	tarnii	Black-throated Huet-huet		163	63.625	163	12.2	52.1449	2	2.35714	3	2	0.377964	38.7	28.8	16338.6	7089.49	16338.6	3059.7	4651.01
	Pteroptochos	megapodius	Moustached Turca		119					2					35.4	26.8	12941.7
	Scelorchilus	albicollis	White-throated Tapaculo		46.5					2.5					27.3	22	6725.52
	Scelorchilus	rubecula	Chucao Tapaculo		47					2.5					27.7	22.8	7329.38
	Rhinocrypta	lanceolata	Crested Gallito		63.6										28.5	21.2	6519.8
	Eugralla	paradoxa	Ochre-flanked Tapaculo		44					2					23.4	18.9	4254.59
	Scytalopus	magellanicus	Magellanic Tapaculo		12.2					2.5					21.8	17	3206.8
	Scytalopus	fuscus	Dusky Tapaculo							3					22	17.5	3429.39
	Scytalopus	indigoticus	White-breasted Tapaculo		13.7										20.8	17	3059.7
Phytotomidae	Phytotoma	raimondii	Peruvian Plantcutter			42.7				3	3	3	3	0	24.7	18.8	4443.55	4095.41	4443.55	3448.34	560.92
	Phytotoma	rutila	White-tipped Plantcutter		42.7										22.9	17.2	3448.34
	Phytotoma	rara	Rufous-tailed Plantcutter							3					25.5	18.4	4394.34
Cotingidae	Phibalura	flavirostris	Swallow-tailed Cotinga		52	168.344	380	49.4	123.215	2	1.66667	3	1	0.707107	25	18.2	4215.03	17980.3	36531.9	4215.03	10987.5
	Pipreola	riefferii	Green-and-black Fruiteater		49.4					2					26.2	19.6	5123.08
	Pyroderus	scutatus	Red-ruffed Fruitcrow		341.7					1					46.6	33.3	26302.2
	Cephalopterus	ornatus	Amazonian Umbrellabird		380					1					56	35.8	36531.9
	Procnias	averano	Bearded Bellbird		131					1					40.3	28.4	16544.7
	Procnias	nudicollis	Bare-throated Bellbird		148					1					38	29	16266.6
	Rupicola	rupicola	Guianan Cock-of-the-rock		140					2					43.1	32	22464.4
	Rupicola	peruviana	Andean Cock-of-the-rock		221					2					47.7	33	26440.2
	Zaratornis	stresemanni	White-cheeked Cotinga		52					3					32.8	21.8	7934.23
Pipridae	Manacus	manacus	White-bearded Manakin		15	14.0125	20.8	10.3	3.27215	2	2	2	2	0	19.2	14.5	2054.73	2213.21	3310.14	1473.83	585.685
	Pipra	filicauda	Wire-tailed Manakin		13.9										22.1	15	2531
	Pipra	pipra	White-crowned Manakin		12										20.5	13.5	1901.69
	Pipra	coronata	Blue-crowned Manakin		10.3					2					19.4	14.4	2047.6
	Pipra	erythrocephala	Golden-headed Manakin		14.1										20.5	14.6	2224.22
	Pipra	mentalis	Red-capped Manakin		15					2					17.4	12.9	1473.83
	Antilophia	galeata	Helmeted Manakin												23.6	16.6	3310.14
	Machaeropterus	regulus	Striped Manakin		11										17.8	13.2	1578.65
	Piprites	chloris	Wing-barred Piprites		20.8										21.2	16.1	2797.08
Tyrannidae	Myiopagis	gaimardii	Forest Elaenia		11.7	11.1875	22.6	6.4	6.77758	2	2.25	2.5	2	0.288675	17.7	14	1765.82	1748.55	2775.48	1124.16	589.299
	Elaenia	martinica	Caribbean Elaenia		22.6					2.5					21.3	16	2775.48
	Phylloscartes	ventralis	Mottle-cheeked Tyrannulet		7										17.2	13	1479.56
	Lophotriccus	pileatus	Scale-crested Pygmy-Tyrant		6.9					2					17.8	13.2	1578.65
	Todirostrum	maculatum	Spotted Tody-Flycatcher		7										16.7	11.7	1163.61
	Todirostrum	pictum	Painted Tody-Flycatcher		6.9										17.5	12.1	1304.15
	Todirostrum	cinereum	Common Tody-Flycatcher		6.4					2.5					16.7	11.5	1124.16
	Ochthoeca	leucophrys	White-browed Chat-Tyrant												21.6	15.2	2540.15
	Fluvicola	nengeta	Masked Water-Tyrant		21										19	14.4	2005.38
Oxyruncidae	Oxyruncus	cristatus	Sharpbill		42	42												0
Pittidae	Pitta	caerulea	Giant Pitta			67.65	85	61.8	11.5671	2	3.27778	5	1	1.25277	27.5	21.3	6350.53	6838.31	8987.22	5757.88	1165.67
	Pitta	elliotii	Bar-bellied Pitta							3					28.5	23.5	8011.21
	Pitta	sordida	Hooded Pitta		61.8					4					26	21	5836.19
	Pitta	erythrogaster	Red-bellied Pitta		62					3					30.6	22.6	7955.29
	Pitta	arcuata	Blue-banded Pitta							1					29.5	20.6	6371.98
	Pitta	nympha	Fairy Pitta							5					26.4	20.7	5757.88
	Pitta	moluccensis	Blue-winged Pitta		85					4.5					26.4	21.2	6039.39
	Pitta	megarhyncha	Mangrove Pitta							3					30.4	24.1	8987.22
	Pitta	iris	Rainbow Pitta		61.8					4					26.5	21.5	6235.06
Atrichornithidae	Atrichornis	rufescens	Rufous Scrub-bird			29.3				2	1.5	2	1	0.707107	22.7	18.1	3785.3	3591.23	3785.3	3397.15	274.466
	Atrichornis	clamosus	Noisy Scrub-bird		29.3					1					22.3	17.3	3397.15
Menuridae	Menura	alberti	Albert's Lyrebird		927.8	835.4	927.8	743	130.673	1	1	1	1	0	60.4	43.1	57109.6	56788	57109.6	56466.4	454.815
	Menura	novaehollandiae	Superb Lyrebird		743					1					62	42.3	56466.4
Acanthisittidae	Acanthisitta	chloris	Rifleman		7.6	13.5667	17	7.7	6.6468	4	3.03333	4	2	1.00167	16	12.5	1272.5	1607.55	2093.27	1272.5	430.628
	Xenicus	longipes	Bush Wren		17					2					17.2	12.9	1456.89
	Xenicus	gilviventris	South Island Wren		16.1					3.1					17.8	15.2	2093.27
Alaudidae	Mirafra	passerina	Monotonous Lark		24	24.875	36.6	13.2	7.3455	3	2.73125	4	1.9	0.742071	21.1	14.8	2352.47	2641.14	3353.9	1832.05	494.293
	Mirafra	javanica	Australasian Bushlark		18.8					3.5					20.3	15.2	2387.27
	Mirafra	collaris	Collared Lark							2.7					19.9	14.9	2248.76
	Pinarocorys	nigricans	Dusky Lark		36.6					2					24.3	15.5	2971.58
	Certhilauda	subcoronata	Karoo Long-billed Lark		24										22.8	17	3353.9
	Certhilauda	albescens	Karoo Lark		30.7					2.6					22	15.1	2553.26
	Eremopterix	leucotis	Chestnut-backed Sparrow-Lark		13.2					1.9					18.9	13.8	1832.05
	Calandrella	cincerea	Red-capped Lark		22					2.15					22.5	15.8	2859
	Galerida	cristata	Crested Lark		29.7					4					22.9	16.6	3211.95
Hirundinidae	Progne	chalybea	Gray-breasted Martin		45	18.775	45	11	11.8014	3.3	3.36667	5	2	1.08282	23.3	16.1	3074.15	1895.78	3074.15	1336.13	528.674
	Tachycineta	thalassina	Violet-green Swallow		13.6					5					18	13	1548.38
	Stelgidopteryx	ruficollis	Southern Rough-winged Swallow		14					4					19.7	13.5	1827.48
	Hirundo	rustica	Barn Swallow		15.8					4.5					19.7	13.6	1854.65
	Hirundo	leucosoma	Pied-winged Swallow							4					19.7	13.1	1720.78
	Hirundo	dimidiata	Pearl-breasted Swallow		11					2.5					16.8	12.5	1336.12
	Hirundo	cucullata	Greater Striped-Swallow		27.2					3					21.4	14.8	2385.92
	Psalidoprocne	petiti	Petit's Sawwing		11.8					2					20.5	13	1763.43
	Psalidoprocne	holomelas	Black Sawwing		11.8					2					18.6	12.8	1551.14
Motacillidae	Motacilla	capensis	Cape Wagtail		21.8	30.6286	47.7	17	11.4791	2.86	3.06778	5.5	2.2	0.982392	21	15.3	2502.19	3014.45	3974.48	1970.59	589.942
	Macronyx	capensis	Orange-throated Longclaw		47.7					3					24.1	18	3974.48
	Macronyx	ameliae	Rosy-throated Longclaw		33					2.8					21.8	16.7	3094.62
	Macronyx	aurantiigula	Pangani Longclaw		42.3					2.5					24	16.5	3325.81
	Macronyx	sharpei	Sharpe's Pipit							2.2					24.1	16.7	3421.12
	Anthus	novaeseelandiae	Australasian Pipit		31.6					2.75					23.4	16.7	3321.75
	Anthus	cervinus	Red-throated Pipti		17					5.5					19.2	14.2	1970.59
	Anthus	roseatus	Rosy Pipit		21					3.5					21.8	15.5	2665.86
	Anthus	nilghiriensis	Nilgiri Pipit							2.5					21.9	16	2853.66
Campephagidae	Coracina	macei	Large Cuckoo-shrike			67.575	130	16.5	43.8368	2.5	2.25	3	1	0.758288	31.3	22.4	7993.89	6332.31	11392.6	2951.65	2981.79
	Coracina	novaehollandiae	Black-faced Cuckoo-shrike		123					3					32.4	22.7	8497.96
	Coracina	caeruleogrisea	Stout-billed Cuckoo-Shrike		130										36.1	24.9	11392.6
	Coracina	lineata	Yellow-eyed Cockoo-Shrike		69.8										30.3	21.8	7329.48
	Coracina	longicauda	Hooded Cuckoo-Shrike		96.5										32.6	22	8031.21
	Coracina	melanschistos	Black-winged Cuckoo-Shrike		38.5					3					24.5	17.5	3819.09
	Coracina	fimbriata	Lesser Cuckoo-Shrike		28.3					2					22.3	16.6	3127.8
	Lalage	leucomela	Varied Triller		26.5					1					24.4	17.6	3847.1
	Campephaga	phoenicea	Red-shouldered Cuckoo-Shrike		28					2					21.3	16.5	2951.65
Pycnonotidae	Pycnonotus	striatus	Striated Bulbul		53	33.2	53	19.5	11.6713	3	2.38889	3	2	0.416667	22	16.3	2975.2	3281.44	4916.11	2384.37	878.842
	Pycnonotus	melanicterus	Black-crested Bulbul		29.5					2.5					21.4	15.5	2616.95
	Pycnonotus	cyaniventris	Gray-bellied Bulbul		21					2.5					21.7	15.2	2551.91
	Andropadus	virens	Little Greenbul		23					2.5					21.1	14.9	2384.37
	Andropadus	milanjensis	Stripe-cheeked Greenbul		41.2					2					25.4	18	4188.87
	Chlorocichla	flaviventris	Yellow-bellied Greenbul		36.8					2					25.4	17.5	3959.38
	Phyllastrephus	terrestris	Terrestrial Brownbul		29.3					2					22.9	16.7	3250.77
	Phyllastrephus	xavieri	Xavier's Greenbul		19.5					2					20.9	15.9	2689.42
	Hypsipetes	madagascariensis	Madagascar Bulbul		45.5					3					26.2	19.2	4916.11
Regulidae	Regulus	satrapa	Golden-crowned Kinglet		6.1	5.5	6.4	4.1	0.891628	8	8.7	10	8	0.945163	13.3	10.4	732.211	761.244	813.37	729	31.8008
	Regulus	calendula	Ruby-crowned Kinglet		6.4					8					13.7	10.8	813.366
	Regulus	regulus	Goldcrest		5.6					10					13.6	10.4	748.727
	Regulus	teneriffae	Canary Islands Kinglet												13.4	10.6	766.363
	Regulus	goodfellowi	Flamecrest		4.1										13.5	10.3	728.997
	Regulus	ignicapillus	Firecrest		5.3					8.8					13.6	10.6	777.801
Chloropseidae	Chloropsis	flavipennis	Philippine Leafbird		35.4	30.8857	45.8	22.4	7.83399		2.33333	2.5	2	0.288675				2894.01	3240.01	2528.39	291.775
	Chloropsis	palawanensis	Yellow-throated Leafbird		29.6
	Chloropsis	sonnerati	Greater Green Leafbird		45.8										23.1	16.6	3240.01
	Chloropsis	cyanopogon	Lesser Green Leafbird		22.4
	Chloropsis	cochinchinensis	Blue-winged Leafbird		24					2.5					21.5	15.2	2528.39
	Chloropsis	aurifrons	Golden-fronted Leafbird		29					2					23.5	15.5	2873.75
	Chloropsis	hardwickii	Orange-bellied Leafbird		30					2.5					22.8	15.9	2933.91
	Chloropsis	venusta	Blue-masked Leafbird
Aegithalidae	Aegithina	tiphia	Common Iora		15.5	15.5				3	2.66667	3	2	0.57735	17.5	13.5	1623.39	1763.21	2067.81	1493.68	255.57
	Aegithina	nigrolutea	White-tailed Iora												17.1	13.1	1493.68
	Aegithina	viridissima	Green Iora							2					18.2	14.2	1867.95
	Aegithina	lafresnayei	Great Iora							3					18.8	14.7	2067.81
Ptilogonatidae	Phainoptila	melanoxantha	Black-and-yellow Silky-flycatcher		56	37.625	56	23.5	13.5485	2	2	2	2	0				2743.34	2830.97	2655.72	123.92
	Ptilogonys	cinereus	Gray Silky-flycatcher		34										22	15.4	2655.72
	Ptilogonys	caudatus	Long-tailed Silky-flycatcher		37					2
	Phainopepla	nitens	Phainopepla		23.5										22	15.9	2830.97
Bombycillidae	Bombycilla	garrulus	Bohemian Waxwing		60.4	46.2	60.4	32	20.0818	5.5	4.75	5.5	4	1.06066	23.8	17.5	3709.97	3198.98	3709.97	2687.98	722.656
	Bombycilla	cedrorum	Cedar Waxwing		32					4					21.7	15.6	2687.98
	Bombycilla	japonica	Japanese Waxwing
Hypocoliidae	Hypocolius	ampelinus	Gray Hypocolius		51.3	51.3				3.5					26.3	19.4	5038.22	5038.22
Dulidae	Dulus	dominicus	Palmchat		54	54				3					24.5	18.8	4407.57	4407.57
Cinclidae	Cinclus	cinclus	White-throated Dipper		55.4	55.725	76	36.9	15.9878	4.5	4.5	4.5	4.5	0	26	18.7	4627.8	4590.75	4681.2	4463.27	113.587
	Cinclus	pallasii	Brown Dipper		76					4.5					26.3	18.7	4681.2
	Cinclus	mexicanus	American Dipper		54.6					4.5					25.9	18.4	4463.27
	Cinclus	leucocephalus	White-capped Dipper		36.9
	Cinclus	schulzi	Rufous-throated Dipper
Troglodytidae	Donacobius	atricapillus	Black-capped Donacobius		34.8	20.8444	44	7.9	11.7973		3.91667	5.5	2	1.49722	23.7	17.2	3568.81	2349.65	3568.81	1376.01	762.139
	Campylorhynchus	brunneicapillus	Cactus Wren		44										24	12.4	1878.33
	Campylorhynchus	fasciatus	Fasciated Wren		24.9										23.8	15.8	3024.19
	Salpinctes	obsoletus	Rock Wren		16.5					5.5					18.5	15	2118.71
	Thryothorus	maculipectus	Spot-breasted Wren		13.9					3.5					20	15	2290.5
	Thryothorus	nigricapillus	Bay Wren		18.7					2.5					25.7	15.5	3142.78
	Troglodytes	troglodytes	Winter Wren		7.9					4.5					17.4	12.7	1428.48
	Troglodytes	aedon	House Wren		10.5					5.5					16.5	12.8	1376.01
	Henicorhina	leucophrys	Gray-breasted Wood-wren		16.4					2					20.8	14.8	2319.02
Mimidae	Mimus	thenca	Chilean Mockingbird		66	66.1375	90	48	13.552	3	3.5	4.5	3	0.866025	28.5	20.4	6037.03	5422.27	6037.03	4834.73	481.483
	Nesomimus	parvulus	Galapagos Mockingbird		51.2					3					25.5	19.3	4834.73
	Nesomimus	melanotis	San Cristobal Mockingbird		48										25.6	19.7	5056.97
	Mimodes	graysoni	Socorro Mockingbird		75.5
	Toxostoma	rufum	Brown Thrasher		69.5					4.5					26.6	19.4	5095.69
	Toxostoma	longirostre	Long-billed Thrasher		69.9										27	19.8	5387.81
	Toxostoma	curvirostre	Curve-billed Thrasher		90										28.5	20.2	5919.23
	Toxostoma	arenicola	Vizcaino Thrasher												26.8	19.3	5081.21
	Melanotis	caerulescens	Blue Mockingbird		59										29.3	20	5965.48
Prunellidae	Prunella	collaris	Alpine Accentor		40.3	22.675	40.3	17	7.66844	3.5	4	5	3.5	0.547723	23	16.6	3225.98	2304.22	3225.98	2029.67	384.341
	Prunella	himalayana	Himalayan Accentor		25.7										21	15	2405.03
	Prunella	rubeculoides	Robin Accentor		22.6										19.7	14.5	2108.24
	Prunella	strophiata	Rufous-breasted Accentor		18.2					4					19.6	14.4	2068.71
	Prunella	fulvescens	Brown Accentor		17										19.5	14.3	2029.67
	Prunella	atrogularis	Black-throated Accentor		18.5					4					20.6	15.5	2519.12
	Prunella	modularis	Dunnock		18.4					5					19.2	14.5	2054.73
	Prunella	rubida	Japanese Accentor							3.5					20.1	14.7	2210.8
	Prunella	immaculata	Maroon-backed Accentor		20.7					4					19.5	14.6	2115.72
Turdidae	Zoothera	monicola	Long-billed Thrush		126	64.7	126	21.9	32.504	3.5	3.1875	5	1.5	1.09992	30	21.3	6927.85	5755.22	9968.26	2797.08	2313.26
	Sialia	maxicana	Western Bluebird		21.9					5					21.2	16.1	2797.08
	Myadestes	ralloides	Andean Solitaire		29					2					23.4	17.4	3606.05
	Myadestes	obscurus	Omao		39.9					1.5					24	17.1	3572.08
	Turdus	dissimilis	Black-breasted Thrush		75					3.5					26.8	19.8	5347.9
	Turdus	kessleri	White-backed Thrush		72										31	22.6	8059.28
	Turdus	naumanni	Dusky Thrush		71.5					4					26.8	20.2	5566.16
	Turdus	chiguanco	Chiguanco Thrush		91					3					34	24	9968.26
	Turdus	amaurochalinus	Creamy-bellied Thrush		56					3					28.1	20.4	5952.29
Cisticolidae	Cisticola	exjuncidis	Zitting Cisticola		8	12.1875	28	6.4	6.90475	4.5	4.5	6	3.5	1.06066	15	11.5	1009.73	1298.69	2812.61	985.42	588.911
	Scotocerca	inquieta	Streaked Scrub-Warbler		8.8					6					15.2	11.7	1059.09
	Prinia	criniger	Striated Prinia		15.1					5					17.6	12.7	1444.9
	Prinia	hodgsonii	Grey-breasted Prinia		6.4					3.5					14.7	11.7	1024.25
	Apalis	thoracica	Bar-throated Apalis		11.8					3.5					17.1	12.2	1295.49
	Apalis	chariessa	White-winged Apalis												17	11	1047.01
	Apalis	binotata	Masked Apalis		9.4										16	11	985.424
	Apalis	cincerea	Gray Apalis		10										15	11.5	1009.73
	Hypergerus	atriceps	Oriole Warbler		28										23	15.5	2812.61
Sylviidae	Bradypterus	lopezi	Cameroon Scrub-Warbler		15	11.5375	18.1	6.4	3.9104	2.5	2.9875	4.5	2	0.898312	17.1	12.4	1338.31	1470.43	2229.83	974.91	392.606
	Hippolais	olivetorum	Olive-tree Warbler		18.1					3.5					20	14.8	2229.83
	Stenostira	scita	Fairy Warbler		6.4					2.3					15.2	11.3	987.912
	Eremomela	usticollis	Burnt-necked Eremomela		8.2					2.6					15	11.3	974.913
	Sylvietta	rufescens	Cape Crombec		10.8					2					19.5	12.8	1626.19
	Phylloscopus	magnirostris	Large-billed Leaf-Warbler		11.6					4					18.2	13.2	1614.12
	Phylloscopus	occipitalis	Eastern Crowned Leaf-Warbler		8.5										16.4	12.7	1346.38
	Sylvia	communis	Greater Whitethroat		13.7					4.5					18.2	13.8	1764.2
	Parisoma	boehmi	Banded Warbler							2.5					17	12.5	1352.03
Polioptilidae	Microbates	collaris	Collared Gnatwren		9.7	7.9	11	4.5	2.18174		3	4.5	2	1.1726				1010.09	1299.18	884.27	137.338
	Microbates	cinereiventris	Tawny-faced Gnatwren		11					2
	Ramphocaenus	melanurus	Long-billed Gnatwren		9.7					2					16.6	12.4	1299.18
	Polioptila	caerulea	Blue-gray Gnatcatcher		6					4.5					14.6	11.3	948.915
	Polioptila	lembeyei	Cuban Gnatcatcher		4.5					4					14.1	11.3	916.418
	Polioptila	melanura	Black-tailed Gnatcatcher		6										14.1	11.1	884.266
	Polioptila	albiloris	White-lored Gnatcatcher		7.5										15	11.5	1009.73
	Polioptila	plumbea	Tropical Gnatcatcher		7.2					2.5					14.3	11.9	1030.74
	Polioptila	dumicola	Masked Gnatcatcher		9.5										15.1	11.3	981.413
Muscicapidae	Empidornis	semipartitus	Silverbird		22.5	23.5	59.2	12.1	15.4345	2	3.83333	5	2	1.12546	21.6	14.9	2440.87	2548.26	4288.57	1567.73	935.5
	Erithacus	rubecula	European Robin		16.5					5					19.6	15	2244.69
	Tarsiger	cyanurus	Red-flanked Bluetail		12.1					4					17.8	13.5	1651.22
	Cossypha	dichroa	Chorister Robin-Chat		37.9										23.4	18.1	3902.03
	Cossypha	albicapilla	White-crowned Robin-Chat		59.2										27.2	17.6	4288.57
	Phoenicurus	hodgsoni	Hodgson's Redstart		16.5										21	15	2405.03
	Phoenicurus	schisticeps	White-throated Redstart		17.7					3					19.3	14.6	2094.02
	Saxicola	torquata	Common Stonechat		15.3					4.5					16.9	13.5	1567.73
	Oenanthe	hispanica	Black-earer Wheatear		13.8					4.5					19.9	15.2	2340.23
Platysteiridae (Malaconotidae dun)	Bias	musicus	Black-and-white Shrike-flycatcher		21.3	14.4889	28.5	9.5	6.40575	2	2.11111	2.5	2	0.220479	19.5	15	2233.24	1789.06	2486.72	1121.43	432.051
	Platysteira	cyanea	Brown-throated Wattle-eye		13					2					18.5	14	1845.63
	Platysteira	peltata	Black-throated Wattle-eye		14.4					2					19.2	14	1915.47
	Platysteira	capensis	Cape Batis		12.8					2					19	14.5	2033.33
	Platysteira	fratrum	Woodward's Batis		11.7					2.5					18.1	13.1	1581.03
	Batis	soror	Pale Batis		9.5					2					16.5	13	1419.35
	Batis	senegalensis	Senegal Batis		9.7					2					15.3	12	1121.43
	Batis	orientalis	Gray-headed Batis		9.5					2.5					17.3	12.9	1465.36
	Lanioturdus	torquatus	White-tailed Shrike		28.5					2					20.6	15.4	2486.72
Rhipiduridae	Rhipidura	hypoxantha	Yellow-bellied Fantail		5.5	11.4556	14	5.5	2.80005	3	2.57143	3	2	0.534522	14.4	11.3	935.917	1542.41	1969.12	935.92	310.335
	Rhipidura	cyaniceps	Blue-headed Fantail		13.5										18.9	13.7	1805.6
	Rhipidura	albicollis	White-throated Fantail		12.9					3					17.3	13	1488.16
	Rhipidura	aureola	White-browed Fantail		11.2					3					17.2	12.8	1434.39
	Rhipidura	javanica	Pied Fantail		13.8					2					18	13.6	1694.6
	Rhipidura	perlata	Spotted Fantail		12.8					2					18.2	13.8	1764.2
	Rhipidura	atra	Black Fantail		14										18.4	14.5	1969.12
	Rhipidura	fuliginosa	Gray Fantail		9					3					16	12.6	1292.94
	Rhipidura	rufifrons	Rufous Fantail		10.4					2					17.4	13	1496.77
Monarchidae	Elminia	albicauda	White-tailed Blue-Flycatcher		7.8	17.0167	29.2	7.8	7.81138	2	2.08333	3	1.5	0.491596	16.9	12	1238.7	2453.45	3902.77	1238.7	878.549
	Hypothymis	azurea	Black-naped Monarch		10.8					3					17.4	13.3	1566.64
	Hypothymis	puella	Pale-blue Monarch												20.6	14.7	2265.79
	Terpsiphone	bedfordi	Bedford's Paradise-Flycatcher							2					19	14.1	1922.69
	Terpsiphone	rufocinerea	Rufous-vented Paradise-Flycatcher		15.4					1.5					19	17.3	2894.43
	Clytorhynchus	vitiensis	Fiji Shrikebill		29.2					2					24.2	17.8	3902.77
	Monarcha	guttulus	Spot-winged Monarch		16.4					2					21.7	15.8	2757.35
	Monarcha	manadensis	Hooded Monarch		22.5										24.5	16.7	3477.9
	Myaiagra	vanikorensis	Vanikoro Flycatcher												19.2	14.5	2054.73
Petroicidae	Microeca	flavigaster	Lemon-bellied Flycatcher		12.7	18.3375	28	8.7	5.95529	1.5	2.08333	3	1	0.801041	18.8	13.5	1743.99	2960.68	4703.2	1458.74	1174.44
	Petroica	rosea	Rose Robin		8.7					3					16.7	13.1	1458.74
	Melanodyras	vittata	Dusky Robin		20					3					22.1	16.6	3099.75
	Tregellasia	capito	Pale-yellow Robin		16.5					2					20.3	15.3	2418.78
	Eopsaltria	georgiana	White-breasted Robin		18.7					2					21.2	15.5	2592.49
	Peneothello	cryptoleucus	Smoky Robin		18.9
	Peneothello	cyanus	Blue-gray Robin		23.2										22	16.8	3160.52
	Heteromyias	albispecularis	Ashy Robin		28					1					24.3	19.5	4703.2
	Heteromyias	cinereifrons	Gray-headed Robin												25.6	18.6	4508
Pachycephalidae	Pachycare	flavogrisea	Dwarf Whistler		16.2	26.0333	36.1	16.2	7.58716		2.33333	2.5	2	0.258199	21	15	2405.03	3460.87	5918.38	2405.03	1116.61
	Pachycephala	rufogularis	Red-lored Whistler		36.1					2.5					23	17	3383.32
	Pachycephala	inornata	Gilbert's Whistler		36					2.5					21	16	2736.38
	Pachycephala	grisola	Mangrove Whistler		21					2					21.7	15.7	2722.56
	Pachycephala	philippinensis	Yellow-bellied Whistler		22.3										22.9	17.3	3488.55
	Pachycephala	simplex	Gray Whistler		21.3					2					22.6	15.6	2799.47
	Pachycephala	melanura	Black-tailed Whistler		22					2.5					22.1	16.7	3137.21
	Pachycephala	schlegelii	Regent Whistler		24.3										27.4	20.6	5918.38
	Colluricincla	megarhyncha	Rufous Shrike-Thrush		35.1					2.5					24.8	19	4556.98
Picathartidae	Picathartes	gymnocephalus	White-necked Rockfowl		196	211.25	226.5	196	21.5668	2	2.15	2.3	2	0.212132	39.7	27.2	14950.2	15213.9	15477.6	14950.2	372.941
	Picathartes	oreas	Gray-necked Rockfowl		226.5					2.3					40.8	27.3	15477.6
Timaliidae	Garrulax	monileger	Lesser Necklaced Laughingthrush		84	52.7429	137	11.8	44.4111	4	3.11111	5	2	0.993031	28.4	21.3	6558.36	3994.78	8854.5	1539.9	2486.81
	Garrulax	striatus	Striated Laughingthrush		137					2.5					31.5	23.5	8854.5
	Garrulax	cineraceus	Moustached Laughingthrush		49					3					25.3	18.6	4455.17
	Pomatorhinus	montanus	Chestnut-backed Scimitar-bill		30.6					3.5					26.2	18.9	4763.68
	Maronous	flavicollis	Gray-cheeked Tit-Babbler							2					17.9	13.2	1587.52
	Alcippe	morrisonia	Gray-cheeked Fulvetta		14.4					2.5					19.2	14.6	2083.17
	Alcippe	pyrrhoptera	Javan Fulvetta							2					19.8	15	2267.6
	Heterophasia	picaoides	Long-tailed Sibia		42.4					5					24.1	17.7	3843.1
	Yuhina	castaniceps	Striated Yuhina		11.8					3.5					16.6	13.5	1539.9
Pomatostomidae	Pomatostomus	isidorei	New Guinea Babbler		70	54.9	71	36	16.0094		2.875	4	2	0.853913				3845.03	4789.75	3236.22	695.855
	Pomatostomus	temporalis	Gray-crowned Babbler		71					3					27.2	18.6	4789.75
	Pomatostomus	superciliosus	White-browed Babbler		36					2.5					23.8	16.8	3419.11
	Pomatostomus	halli	Hall's Babbler		41.5					2					22	17	3236.22
	Pomatostomus	ruficeps	Chestnut-crowned Babbler		56					4					24.4	17.8	3935.03
Paradoxornithidae (Panuridae dun)	Conostoma	oemodium	Great Parrotbill		84	31.5667	84	5.5	27.9261	2.5	2.9375	3.5	2.5	0.320435	28	20.6	6047.98	2403.89	6047.98	1117.23	1589.19
	Paradoxornis	gularis	Gray-headed Parrotbill		29					3					21	16	2736.38
	Paradoxornis	guttaticollis	Spot-breasted Parrotbill		26					2.5					22.2	16.4	3039.19
	Paradoxornis	webbianus	Vinous-throated Parrotbill		10.9					3.5					16.1	12.2	1219.73
	Paradoxornis	brunneus	Brown-winged Parrotbill							3					16.3	12.8	1359.33
	Paradoxornis	nipalensis	Black-throated Parrotbill		5.5					3					15.7	11.9	1131.65
	Paradoxornis	verreauxi	Golden Parrotbill							3					15.5	11.9	1117.23
	Paradoxornis	ruficeps	Rufous-headed Parrotbill		34					3					21.5	16.7	3052.03
	Paradoxornis	heudei	Reed Parrotbill												18.3	14.4	1931.5
Orthonychidae	Orthonyx	temminckii	Logrunner		57.5	113.5	169.5	57.5	79.196	2	1.5	2	1	0.707107	28.8	21	6464.71	8853.84	11243	6464.71	3378.74
	Orthonyx	spaldingii	Chowchilla		169.5					1					36.5	24.6	11243
Cinclosomatidae	Psophodes	nigrogularis	Western Whipbird		43.1	58.4222	77	43.1	13.2052	2	2.14286	2.5	2	0.243975	28.6	19.7	5649.58	6910.11	8807.17	5422.73	1429.71
	Psophodes	olivaceus	Eastern Whipbird		62.2					2.5					27.8	20.1	5716.82
	Psophodes	occidentalis	Chiming Wedgebill		42					2.5
	Cinclosoma	punctatum	Spotted Quail-thrush		77					2					32.2	22.9	8594.98
	Cinclosoma	castanotus	Chestnut Quail-thrush		72.1					2					28.9	19.2	5422.73
	Cinclosoma	cinnamomeum	Cinnamon Quail-thrush		58.4					2					28.4	20.1	5840.21
	Ptilorrhoa	leucosticta	Spotted Jewel-babbler		50										30.4	22.9	8114.51
	Ptilorrhoa	caerulescens	Blue Jewel-babbler		49					2					31.6	23.4	8807.17
	Ptilorrhoa	castanonota	Chestnut-backed Jewel-babbler		72										28.7	22.1	7134.84
Aegithalidae	Aegithalos	caudatus	Long-tailed Tit		8.8	7.18333	8.8	5.5	1.08888	10	5.5	10	2.5	2.23607	14	10.9	846.64	766.805	846.64	643.54	74.4453
	Aegithalos	leucogenys	White-cheeked Tit		7					6.5					14.7	9.9	733.34
	Aegithalos	concinnus	Black-throated Tit		5.5					4.5					13.1	10.8	777.744
	Aegithalos	niveogularis	White-throated Tit		7.8					4					14.2	10.7	827.511
	Aegithalos	iouschistos	Black-browed Tit		7					4.5					14.2	10.7	827.511
	Aegithalos	fuliginosus	Sooty Tit							6
	Psaltriparus	minimus	Bushtit		7					6					13.7	10.1	711.346
	Psaltria	exilis	Pygmy Tit							2.5					12.9	9.9	643.543
Maluridae	Malurus	leucopterus	White-winged Fairywren		7.7	12.5222	20.8	4.8	6.52146	3.5	2.72222	3.5	2	0.565194	15	11.8	1063.1	1668.94	2604.87	1063.1	639.708
	Malurus	cyaneus	Superb Fairy-wren		10					3.5					17.7	13.4	1617.71
	Malurus	amabilis	Lovely Fairywren		8.3					3					15.4	11.8	1091.45
	Malurus	pulcherrimus	Blue-breasted Fairywren		9.1					3					17	12	1246.03
	Malurus	coronatus	Purple-crowned Fairywren		9.9					2.5					16.5	13	1419.35
	Stipiturus	ruficeps	Rufous-crowned Emuwren		4.8					2.5					15.3	12	1121.43
	Amytornis	textilis	Thick-billed Grasswren		21.6					2					20.5	15.8	2604.87
	Amytornis	purnelli	Dusky Grasswren		20.8					2.5					20.5	15.2	2410.79
	Amytornis	dorotheae	Carpentarian Grasswren		20.5					2					20	15.5	2445.74
Acanthizidae	Pycnoptilus	floccosus	Pilotbird			8.68571	12.8	6	2.67172		2.86	3.5	2.3	0.472229	26	19.3	4929.53	2091.86	4929.53	1246.03	1246.84
	Sericornis	frontalis	White-browed Scrubwren		12.8					2.5					20.5	15.3	2442.61
	Sericornis	humilis	Brown Scrubwren												23	16.4	3148.71
	Acanthiza	lineata	Striated Thornbill		6.7					3					17.1	12.3	1316.81
	Gerygone	chloronotus	Green-backed Gerygone		6					2.3					17	12	1246.03
	Gerygone	magnirostris	Large-billed Gerygone		8					3					17.1	12.2	1295.49
	Gerygone	albofrontata	Chatham Gerygone		9.5										18.5	13.4	1690.83
	Gerygone	flavolateralis	Fan-tailed Gerygone		6.3										16.5	12.4	1291.35
	Aphelocephala	leucopsis	Southern Whiteface		11.5					3.5					17.3	12.9	1465.36
Epthianuridae	Epthianura	tricolor	Crimson Chat		10.2	12.04	16.5	9.5	3.34166	3	3	3	3	0	16.6	12.6	1341.43	1554.56	2290.5	1077.04	452.744
	Epthianura	aurifrons	Orange Chat		10					3					17.3	13	1488.16
	Epthianura	crocea	Yellow Chat		9.5					3					16	11.5	1077.04
	Epthianura	albifrons	White-fronted Chat		14					3					17.5	13.3	1575.65
	Ashbyia	lovensis	Desert Chat		16.5					3					20	15	2290.5
Neosittidae	Daphoenositta	miranda	Black Sittella			12					2.7	2.7	2.7					1539.63	1539.63	1539.63
	Daphoenositta	chrysoptera	Varied Sittella		12					2.7					17.1	13.3	1539.63
Climacteridae	Cormobates	placens	Papuan Treecreeper			26.4333	30.6	20.8	4.8111		2.29667	3	2	0.395811				3573.32	4749.58	2631.56	783.17
	Cormobates	leucophaeus	White-throated Treecreeper		20.9					2.45					21.6	16.6	3029.62
	Climacteris	affinis	White-browed Treecreeper		20.8					2.33					19.7	16.2	2631.56
	Climacteris	erythrops	Red-browed Treecreeper		25.2					2					22.4	16.6	3141.82
	Climacteris	picumnus	Brown Treecreeper		31.1					3					28.8	18	4749.58
	Climacteris	melanura	Black-tailed Treecreeper		30.6					2					23.2	18.6	4085.37
	Climacteris	rufa	Rufous Treecreeper		30					2					22.8	18.1	3801.98
Paridae	Poecile	montanus	Willow Tit		10.9	15.7778	22.5	9.8	4.6738	7.5	5.88889	8.5	4	1.47432	16	12.4	1252.22	1558.01	2032.17	1178.2	300.618
	Poecile	songarus	Songar Tit		15					5.5					16.5	12.7	1354.59
	Poecile	hudsonicus	Boreal Chickadee		9.8					6.5					15.3	12.3	1178.2
	Lophophanes	dichrous	Gray-crested Tit		12.3					4.5					17.2	12.8	1434.39
	Melaniparus	leucomelas	White-winged Tit		22.5					4					19.8	14.2	2032.17
	Melaniparus	cinerascens	Ashy Tit		19.3					4.5					18.8	13.9	1848.87
	Parus	major	Great Tit		17.6					8.5					17.7	13.5	1641.94
	Parus	monticolus	Green-backed Tit		13					6					17	12.8	1417.71
	Baeolophus	bicolor	Tufted Titmouse		21.6					6					18.4	14.1	1861.97
Sittidae	Sitta	castanea	Chestnut-bellied Nuthatch		20.2	18.4889	48.9	9.2	12.4105	5	5.77778	7.5	4	1.06393	16.5	13.5	1530.63	1656.35	2783.89	1114.1	559.756
	Sitta	europaea	Eurasian Nuthatch		22.5					7.5					19.5	14.4	2058.15
	Sitta	cashmirensis	Kashmir Nuthatch		19.7					6					19.7	14.5	2108.24
	Sitta	pygmaea	Pygmy Nuthatch		11.4					7					15.5	12.1	1155.1
	Sitta	pusilla	Brown-headed Nuthatch		9.2					5					15.2	12	1114.1
	Sitta	whiteheadi	Corsican Nuthatch		11.8					6					17.3	13	1488.16
	Sitta	canadensis	Red-breasted Nuthatch		10					5.5					15.6	12	1143.42
	Sitta	tephronota	Persian Nuthatch		48.9					6					21.1	16.1	2783.89
	Sitta	frontalis	Velvet-fronted Nuthatch		12.7					4					17.2	13.2	1525.44
Tichodromidae (sitta dun)	Tichodroma	muraria	Wallcreeper		17.2	17.2				4.5					20.7	15	2370.67	2370.67
Certhiidae	Certhia	familiaris	Eurasian Treecreeper		9.1	9.85714	14	8.4	1.94067	5	4.75	6	3	1.08397	16.2	12.1	1207.27	1292.32	1554.82	1106.77	158.081
	Certhia	americana	Brown Creeper		8.4					5.5					15.1	12	1106.77
	Certhia	brachydactyla	Short-toed Treecreeper		8.6					6					16	12.1	1192.36
	Certhia	himalayana	Bar-tailed Treecreeper		9.5					5					16.3	12.2	1234.88
	Certhia	nipalensis	Rusty-flanked Treecreeper		9										17.8	13.1	1554.82
	Certhia	discolor	Brown-throated Treecreeper		10.4					4					16.3	12.5	1296.36
	Salpronis	spilonotus	Spotted Creeper		14					3					16.9	13	1453.75
Rhabdornithidae	Rhabdornis	mysticalis	Stripe-sided Rhabdornis		30	34.75	39.5	30	6.71751								0	0
	Rhabdornis	grandis	Long-billed Rhabdornis														0
	Rhabdornis	inornatus	Stripe-breasted Rhabdornis		39.5												0
Remizidae	Auriparus	flaviceps	Verdin		6.3	6.9875	9.7	5.2	1.52918	3	4.31111	7.5	2	1.94772	15.3	11.2	976.889	806.586	1010.06	638.65	148.145
	Remiz	consobrinus	Chinese Penduline-Tit		9.7					7.5					16.4	11	1010.06
	Remiz	pendulinus	Eurasian Penduline-Tit		8.4					7					16.2	10.7	944.062
	Anthoscopus	musculus	Mouse-colored Penduline-Tit		5.2					4					13	10	661.7
	Anthoscopus	parvulus	Yellow Penduline-Tit							2					14.2	10	722.78
	Anthoscopus	caroli	African Penduline-Tit		6.5					4.4					14.2	9.4	638.648
	Anthoscopus	minutus	Southern Penduline-Tit		7.5					4.9					14.4	9.8	703.935
	Cephalopyrus	flammiceps	Fire-capped Tit		7					4					14.6	11	899.199
	Pholidornis	rushiae	Tit-hylia		5.3					2					13	10.3	701.998
Nectariniidae	Chalcoparia	singalensis	Ruby-cheeked Sunbird		9	9.9	24.6	3.6	6.87241	2	1.875	3	1	0.64087	16.9	12	1238.7	1267.23	2385.92	630.61	516.349
	Hypogramma	hypogrammicum	Purple-naped Sunbird							3					18	13.1	1572.29
	Anabathmis	reichenbachii	Reichenbach's Sunbird		9.8					1					17.4	12.5	1383.84
	Anabathmis	newtonii	Newton's Sunbird		6					2					15	11	923.835
	Cyanomitra	olivacea	Eastern Olive-Sunbird		9.8					2					17.7	12.5	1407.7
	Cinnyris	tsavoensis	Tsavo Sunbird		6.5					1					15.4	10.6	880.745
	Cinnyris	ursulae	Ursula's Sunbird							2					15.1	11.3	981.413
	Aethopyga	shelleyi	Lovely Sunbird		3.6										12.9	9.8	630.608
	Arachnothera	affinis	Streaky-breasted Spiderhunter		24.6					2					21.4	14.8	2385.92
Melanocharitidae	Melanocharis	nigra	Black Berrypecker		15.2	12.6375	18.1	5.4	4.34772									2400.11	3990.97	1355.32	1121.85
	Melanocharis	longicauda	Lemon-breasted Berrypecker		13
	Melanocharis	versteri	Fan-tailed Berrypecker		18.1
	Melanocharis	striativentris	Streaked Berrypecker												20.3	14.5	2172.45
	Melanocharis	crassirostris	Spotted Berrypecker		18
	Toxorhampus	novaeguineae	Yellow-billed Longbill		10
	Toxorhampus	poliopterus	Slaty-chinned Longbill		10.4										24.2	18	3990.97
	Toxorhampus	iliolophus	Dwarf Honeyeater		11										20	14.3	2081.71
	Toxorhampus	pygmaeum	Pygmy Honeyeater		5.4										17.6	12.3	1355.32
Paramythiidae	Oreocharis	arfaki	Tit Berrypicker		21.2	23.05	24.9	21.2	2.6163									6748.57	6748.57	6748.57
	Paramythia	montium	Crested Berrypicker		24.9										29.5	21.2	6748.57
Dicaeidae	Prionochilus	percussus	Crimson-breasted Flowerpecker			7.88	10.4	6.2	1.55467	2	2.35714	3	2	0.377964	15.9	11.2	1015.2	944.307	1291.35	645.27	192.192
	Dicaeum	agile	Thick-billed Flowerpecker		8					2.5					15.8	11.4	1045.16
	Dicaeum	haematostictum	Red-keeled Flowerpecker		10.4										16.5	12.4	1291.35
	Dicaeum	trigonostigma	Orange-bellied Flowerpecker		7.3					2.5					15.5	11.2	989.659
	Dicaeum	concolor	Plain Flowerpecker		6.2					2.5					14.5	10.6	829.273
	Dicaeum	eximium	Red-banded Flowerpecker		7.5										16.9	10.9	1022.02
	Dicaeum	celebicum	Gray-sided Flowerpecker							3					13.2	9.8	645.274
	Dicaeum	sanguinolentum	Blood-breasted Flowerpecker							2					14.2	10	722.78
	Dicaeum	trochileum	Scarlet-headed Flowerpecker							2					15.8	10.8	938.042
Pardalotidae	Pardalotus	punctatus	Spotted Pardalote		9.2	9.975	10.7	9.2	0.613052	4	3.875	4	3.5	0.25	16.4	13	1410.74	1677.79	1956.81	1393.54	318.377
	Pardalotus	quadragintus	Forty-spotted Pardalote		10.7					4					16.2	13	1393.54
	Pardalotus	rubricatus	Red-browed Pardalote		10					3.5					19	14.2	1950.06
	Pardalotus	striatus	Striated Pardalote		10					4					18.8	14.3	1956.81
Zosteropidae	Zosterops	senegalensis	African Yellow White-eye		10.2	10.18	11.8	8.6	1.13666	2.8	2.7	3	2.5	0.244949	15.4	11.6	1054.76	1547.38	2751.46	989.53	559.721
	Zosterops	pallidus	Cape White-eye		11.8					2.5					16.7	11.8	1183.58
	Zosterops	palpebrosus	Oriental White-eye		8.6					2.5					14.7	11.5	989.534
	Zosterops	japonicus	Japanese White-eye		10					3					17	12.9	1439.95
	Zosterops	natalis	Christmas Island White-eye												17.4	12.6	1406.07
	Zosterops	xanthochrous	Green-backed White-eye		10.3										17.2	12.8	1434.39
	Zosterops	tephropleurus	Lord Howe White-eye												19	14.8	2118.34
	Zosterops	albogularis	White-chested White-eye												22.5	15.5	2751.46
	Lophozosterops	javanicus	Javan Gray-throated White-eye												18	13	1548.38
Promeropidae	Promerops	gurneyi	Gurney's Sugarbird		32.5	32.35	32.5	32.2	0.212132	2	2	2	2	0	23.1	16.9	3358.17	3531.68	3705.19	3358.17	245.38
	Promerops	cafer	Cape Sugarbird		32.2					2					23.5	17.6	3705.19
Meliphagidae	Lichmera	incana	Dark-brown Honeyeater		13.1	45.1556	162	7.9	53.3911		2.6	3.5	2	0.65192	18.3	14.3	1904.76	3971.02	10602.6	1117.23	3643.36
	Myzomela	blasii	Seram Myzomela		14.9										17	12	1246.03
	Myzomela	cineracea	Ashy Myzomela		12.2										18.4	13.8	1783.58
	Myzomela	sanguinolenta	Scarlet Myzomela		7.9					2					15.5	11.9	1117.23
	Meliphaga	aruensis	Puff-backed Honeyeater		24.7					2					22.3	16.1	2942.21
	Lichenostomus	chrysops	Yellow-faced Honeyeater		15					2.5					20.4	14.9	2305.26
	Philemon	buceroides	Helmeted Friarbird		102.9					3.5					37.4	23.6	10602.6
	Philemon	cockerelli	New Britain Friarbird		162										34.5	23.6	9780.5
	Manorina	melanotis	Black-eared Miner		53.7					3					24.6	18	4056.93
Oriolidae	Oriolus	szalayi	Brown Oriole		95.2	77.525	135	46.3	30.1633	2	2.25714	3	2	0.382349	31.8	22.1	7905.5	6743.57	8077.55	4389.97	1357.25
	Oriolus	xanthonotus	Dark-throated Oriole		46.3					2					25.2	18.5	4389.97
	Oriolus	auratus	African Golden Oriole		69					2.3					32.8	19.8	6545.19
	Oriolus	chinensis	Black-naped Oriole		98					2					31.2	22.5	8039.66
	Oriolus	larvatus	African Black-headed Oriole		62.8										30.1	20.5	6438.61
	Oriolus	xanthornus	Black-hooded Oriole		46.4					2					28	19.4	5363.88
	Oriolus	cruentus	Black-and-crimson Oriole												32.2	22.2	8077.55
	Oriolus	traillii	Maroon Oriole		67.5					2.5					29	20	5904.4
	Sphecotheres	viridis	Green Figbird		135					3					32	22.2	8027.38
Irenidae	Irena	puella	Asian Fairy-bluebird		74.1	78.3	82.5	74.1	5.9397	2	2	2	2		28.4	20	5782.24	5782.24	5782.24	5782.24
	Irena	cyanogaster	Philippine Fairy-bluebird		82.5
Laniidae	Lanius	tigrinus	Tiger Shrike		25	46.4222	87.2	25	21.7772	5	4.5	7	3	1.29904	22.2	16.7	3151.4	3899.87	5782.83	2791.86	913.565
	Lanius	cristatus	Brown Shrike		29.6					5					21.8	16.9	3169.19
	Lanius	souzae	Souza's Shrike		25.7					3					20.9	16.2	2791.86
	Lanius	ludovicianus	Loggerhead Shrike		43.5					4.5					24.5	18.8	4407.57
	Lanius	minor	Lesser Gray Shrike		52					5.5					25.2	18.2	4248.75
	Lanius	sphenocerus	Chinese Gray Shrike		87.2					7					27.3	20.4	5782.83
	Lanius	dorsalis	Taita Fiscal		47					3.5					23.4	18.6	4120.59
	Lanius	mackinnoni	Mackinnon's Shrike		33.8					3					23.1	16.8	3318.55
	Corvinella	corvina	Yellow-billed Shrike		74					4					24.1	18.3	4108.06
Malaconotidae	Tchagra	minuta	Marsh Tchagra		31.4	40.4111	53	31.4	8.35635	2.5	2.31111	3	2	0.39826	22.8	17.6	3594.83	3513.71	3979.36	2818.1	396.6
	Tchagra	senegala	Black-crowned Tchagra		53					2.5					24.4	17.9	3979.36
	Laniarius	ruficeps	Red-naped Bushshrike		30.5					3					21.9	15.9	2818.1
	Laniarius	luehderi	Luehder's Bushshrike		40.8					2					24.9	17.4	3837.21
	Laniarius	barbarus	Common Gonolek		43.5					2					23.6	17.2	3553.75
	Laniarius	atrococcineus	Crimson-breasted Gonolek		49.2					2.8					23.8	17.6	3752.49
	Laniarius	fuelleborni	Fuelleborn's Boubou		47.4					2					24.1	17.5	3756.74
	Telophorus	olivaceus	Olive Bushsrike		33.1					2					22.7	16	2957.9
	Telophorus	nigrifrons	Black-fronted Bushsrike		34.8					2					22.4	17.2	3373.05
Prionopidae	Prionops	plumatus	White Helmetshrike		40.7	36.9667	61.5	16.9	14.7201	4	2.7	4	1	0.981495	21.8	16.5	3020.94	3018.44	4335.61	2205.08	807.853
	Prionops	poliolophus	Gray-crested Helmetshrike		49					1					21	17	3089.12
	Prionops	alberti	Yellow-crested Helmetshrike		61.5
	Prionops	retzii	Retz's Helmetshrike		46.6					3.4					23	18	3793.07
	Prionops	scopifrons	Chestnut-fronted Helmetshrike		29.7					3					19.5	15.3	2323.46
	Tephrodornis	gularis	Large Woodshrike		42					2.5					24.1	18.8	4335.61
	Tephrodornis	pondicerianus	Common Woodshrike		20.2					3					19	15.1	2205.08
	Philentoma	pyrhopterum	Rufous-winged Philentoma		16.9
	Philentoma	velatum	Maroon-brested Philentoma		26.1					2					20.9	14.9	2361.76
Vangidae	Calicalicus	madagascariensis	Red-tailed Vanga		14.8	48.0444	111.3	14.8	29.9088	2	2.7	4	2	0.83666	18.2	14.6	1974.67	4329.71	6670.09	1974.67	1996.58
	Schetba	rufa	Rufous Vanga		38.2					2.5					28.5	20.9	6336.58
	Vanga	curvirostris	Hook-billed Vanga		65										28	20.4	5931.11
	Xenopirostris	xenopirostris	Lafresnaye's Vanga		59.7					2					25.1	18.3	4278.52
	Falculea	palliata	Sickle-billed Vanga		111.3					4					30	20.9	6670.09
	Leptopterus	chabert	Chabert Vanga		19.4					3					20	15.5	2445.74
	Cyanolanius	madagascarinus	Blue Vanga		21.8										20.5	16	2671.23
	Oriolia	bernieri	Bernier's Vanga		52
	Tylas	eduardi	Tylas Vanga		50.2
Dicruridae	Chaetorhynchus	papuensis	Papuan Drongo		33	42.2444	83.3	26	17.0743	2	2.7625	3.5	2	0.592663	26	18.7	4627.8	4297.61	6237.7	2762.44	1105.91
	Dicrurus	ludwigii	Square-tailed Drongo		26.7					2.6					21	16.2	2805.22
	Dicrurus	atripennis	Shining Drongo		42					2					24.6	17.3	3747.53
	Dicrurus	adsimilis	Fork-tailed Drongo		36.1					2.5					24.1	18.3	4108.06
	Dicrurus	aldabranus	Aldabra Drongo		46										26.4	19.2	4953.64
	Dicrurus	annectans	Crow-billed Drongo		44					3.5					26.3	19.4	5038.22
	Dicrurus	aeneus	Bronzed Drongo		26					3					21.2	16	2762.44
	Dicrurus	remifer	Lesser Racket-tailed Drongo		43.1					3.5					25.8	18.3	4397.84
	Dicrurus	paradiseus	Greater Racket-tailed Drongo		83.3					3					28.6	20.7	6237.7
Callaeidae	Callaeas	cinerea	Kokako		230	150	230	70	113.137	3	2.83333	3	2.5	0.288675	40.8	27.6	15819.6	14220.7	19698.3	7144.32	6427.9
	Philesturnus	carunculatus	Saddleback		70					2.5					29	22	7144.32
	Heteralocha	acutirostris	Huia							3					43	30	19698.3
Grallinidae	Grallina	cyanoleuca	Magpie-lark		89	63.7	89	38.4	35.7796	3.5	3.5	3.5	3.5		28.6	20.8	6298.11	6298.11	6298.11	6298.11
	Grallina	bruijni	Torrent-lark		38.4
Corcoracidae	Corcorax	melanorhamphos	White-winged Chough		364	246	364	128	166.877	6	4.75	6	3.5	1.76777	39.2	28.8	16549.7	11721.8	16549.7	6893.86	6827.68
	Struthidae	cinerea	Apostlebird		128					3.5					29.3	21.5	6893.86
Artamidae	Artamus	fuscus	Ashy Woodswallow		39.8	37.6375	52	14.5	11.0543	2.5	2.85714	3.5	2.5	0.475595	23.6	17.1	3512.55	3248.02	4023.95	1909.01	617.887
	Artamus	mentalis	Fiji Woodswallow												23.9	17.3	3640.89
	Artamus	leucorhynchus	White-breasted Woodswallow		44.3					2.5					24.4	18	4023.95
	Artamus	insignis	Bismarck Woodswallow		52
	Artamus	personatus	Masked Woodswallow		34					2.5					21.2	16.8	3045.6
	Artamus	superciliosus	White-browed Woodswallow		33.5					2.5					22.8	17	3353.9
	Artamus	cinereus	Black-faced Woodswallow		43					3.5					22.2	16.9	3227.34
	Artamus	cyanopterus	Dusky Woodswallow		40					3.5					22.5	16.9	3270.95
	Artamus	minor	Little Woodswallow		14.5					3					18.6	14.2	1909.01
Pityriaseidae	Pityriasis	gymnocephala	Bornean Bristlehead
Cracticidae	Peltops	montanus	Mountain Peltops		31.6	179.843	324	30	129.08		3.08333	3.5	2.5	0.491596				12545.6	22985.6	3029.29	7150.64
	Peltops	blainvillii	Lowland Peltops		30										22.4	16.3	3029.29
	Cracticus	mentalis	Black-backed Butcherbird							3.5					29	21.9	7079.52
	Cracticus	cassicus	Hooded Butcherbird		142					2.5					33.8	24.1	9992.37
	Cracticus	louisiadensis	Tagula Butcherbird
	Cracticus	nigrogularis	Pied Butcherbird		125.3					3.5					32.8	24.1	9696.74
	Gymnorhina	tibicen	Australasian Magpie		306					3.5					39.1	27.4	14941.6
	Strepera	fuliginosa	Black Currawong		300					3					44.1	32	22985.6
	Strepera	versicolor	Gray Currawong		324					2.5					43	30.3	20094.2
Paradisaeidae	Manucodia	atra	Glossy-mantled Manucode		199	146.667	199	79	33.6006	1.58	1.51143	2	1	0.409367	38.3	26.2	13381.9	11688.4	17777.7	8111.28	2987.93
	Manucodia	keraudrenii	Trumpet Manucode		152					1.5					36	24.5	10999
	Astrapia	stephaniae	Princess Stephanie's Astrapia		148					1					43	28.5	17777.7
	Astrapia	rothschildi	Huon Astrapia		155					1					35.2	27.4	13451.2
	Ptiloris	magnificus	Magnificent Riflebird		140					2					33.6	23.8	9687.48
	Epimachus	albertisi	Black-billed Sicklebill		118					1.5					31.4	22.9	8381.44
	Cicinnurus	magnificus	Magnificent Bird-of-paradise		79					2					31.2	22.6	8111.28
	Paradisaea	apoda	Greater Bird-of-paradise		172										36.2	25.5	11981.4
	Paradisaea	rubra	Red Bird-of-paradise		157										36.2	24.9	11424.2
Ptilonorhynchidae	Ailuroedus	melanotis	Spotted Catbird		228	169.65	228	112	47.4049	2	1.88889	2.5	1	0.546453	39.5	25	12565.9	16689.4	21278	11624.9	3215.64
	Ailuroedus	crassirostris	Green Catbird		205					2.5					43.5	31	21278
	Ailuroedus	dentirostris	Tooth-billed Catbird		157					2					42.5	28.4	17447.9
	Amblyornis	subalaris	Streaked Bowerbird		114					1					41.7	29.3	18221.7
	Prionodura	newtoniana	Golden Bowerbird							2					35.4	25.4	11624.9
	Ptilorhynchus	violaceus	Satin Bowerbird		202.7					2.5					44.3	29.6	19756.3
	Chlamydera	maculata	Spotted Bowerbird		128					2					38.2	27.2	14385.3
	Chlamydera	nuchalis	Great Bowerbird		210.5					2					41.5	29	17764.9
	Chlamydera	lauterbachi	Yellow-breasted Bowerbird		112					1					43	28	17159.4
Corvidae	Gymnorhinus	cyanocephalus	Pinyon Jay		98.9	308.614	873	72	288.093	3.7	4.725	6	3.7	0.917683	29.2	21.7	6998.74	13472.3	29651.5	5607.69	8354.07
	Cyanopica	cyana	Azure-winged Magpie		72					6					27	20.2	5607.69
	Cissa	chinensis	Green Magpie		122					5					30.2	22.9	8061.13
	Zavattariornis	stresemanni	Stresemann's Bush-Crow							6					27.8	20.2	5773.85
	Corvus	monedula	Eurasian Jackdaw		225.4					5					35	24.7	10868.8
	Corvus	splendens	House Crow		270					4					38	26.5	13582.9
	Corvus	leucognaphalus	White-necked Crow												40.5	30.5	19176.6
	Corvus	albus	Pied Crow		499					4.1					44.3	30.9	21529.7
	Corvus	albicollis	White-necked Raven		873					4					51.6	33.6	29651.5
Sturnidae	Aplonis	panayensis	Asian Glossy Starling		57.4	118.014	217	52	70.9991	3.5	3.18889	5	1.5	1.08218	26.7	19	4906.1	7259.05	11566.1	3890.94	2663.49
	Mino	dumontii	Yellow-faced Myna		217					1.5					36	25	11452.5
	Gracula	religiosa	Common Hill Myna		214.7					2.5					35.5	25.3	11566.1
	Leucopsar	rothschildi	Bali Myna							2.5					30.4	21.2	6954.45
	Sturnia	sinensis	White-shouldered Starling		52					4					24.4	17.7	3890.94
	Sturnus	cineraceus	White-cheeked Starling							5					28.9	20.6	6242.38
	Lamprotornis	purpureus	Purple Glossy-Starling		65					2.5					27.2	20.3	5705.3
	Lamprotornis	australis	Burchell's Glossy-Starling		118					3					31.2	21.9	7616.59
	Spreo	bicolor	African Pied Starling		102					4.2					30.3	21.3	6997.12
Passeridae	Passer	hispaniolensis	Spanish Sparrow		28.2	26.7167	32.4	20	4.8967	5	4.56667	5.4	3.5	0.637704	22.2	15.2	2610.71	2189.24	2697.46	1548.38	429.263
	Passer	moabiticus	Dead Sea Sparrow		20					4.5					18.3	13	1574.18
	Passer	melanurus	Mossie		25.1					3.5					19.5	14.4	2058.15
	Passer	swainsonii	Swainson's Sparrow		31.6					4.5					20.2	15.6	2502.18
	Passer	euchlorus	Arabian Golden Sparrow												18	13	1548.38
	Petronia	pyrgita	Yellow-spotted Petronia												18.9	14.3	1967.21
	Petronia	petronia	Rock Petronia		32.4					5.4					21.5	15.7	2697.46
	Carpospiza	brachydactyla	Pale Rockfinch		23					4.5					21	14.6	2278.47
	Montifringilla	ruficollis	Rufous-necked Snowfinch												20.7	15.3	2466.44
Ploceidae	Dinemellia	dinemelli	White-headed Buffalo-Weaver		63.2	32.4375	63.2	12.7	15.6716		3.5	3.5	3.5		25.3	18.4	4359.87	2538.89	4359.87	1324.51	862.239
	Plocepasser	donaldsoni	Donaldson-Smith's Sparrow-Weaver		38.5										23.2	15.1	2692.52
	Ploceus	luteolus	Little Weaver		12.7										18.5	13.1	1615.97
	Ploceus	subaureus	African Golden-Weaver		38										23.1	15.2	2716.55
	Ploceus	spekei	Speke's Weaver		30.5										23	15.7	2885.66
	Ploceus	manyar	Streaked Weaver		17.4					3.5					20.6	14.9	2327.86
	Quelea	cardinalis	Cardinal Quelea												17.2	12.3	1324.51
	Foudia	eminentissima	Red-headed Fody		23.7										20.1	14.9	2271.36
	Euplectes	hartlaubi	Marsh Widowbird		35.5										22	15.4	2655.72
Estrildidae	Parmoptila	woodhousei	Woodhouse's Antpecker		10.3	12.25	18.7	8	4.28194	3.5	4.3125	5	3.5	0.651235	13.7	10.3	739.797	1070.38	1462.36	739.8	270.521
	Negrita	canicapilla	Gray-headed Negrofinch		18.7					5					16.4	13	1410.74
	Pytilia	afra	Orange-winged Pytilia		15.5					3.5					16.3	12.3	1255.21
	Pyrenestes	minor	Lesser Seedcracker												17	13	1462.36
	Hypargos	margaritatus	Pink-throated Twinspot		8					4					14.7	11.2	938.58
	Lonchura	griseicapilla	Gray-headed Silverbill		12.9					4.5					16	12	1172.74
	Lonchura	cucullata	Bronze Mannikin		8.1					5					13.8	10.3	745.197
	Lonchura	fuscans	Dusky Munia							4					14.5	10.9	876.877
	Lonchura	capiceps	Gray-headed Munia							5					15.6	11.4	1031.93
Viduidae	Vidua	chalybeata	Village Indigobird		12.1	12.1									15.1	11.8	1070.18	1283.34	1663.41	1070.18	207.992
	Vidua	purpurascens	Purple Indigobird												15.5	12.2	1174.27
	Vidua	wilsoni	Pale-winged Indigobird												15.4	12.1	1147.65
	Vidua	camerunensis	Cameroon Indigobird
	Vidua	fischeri	Straw-tailed Whydah												15.7	12.6	1268.7
	Vidua	regia	Shaft-tailed Whydah												16	12.5	1272.5
	Vidua	macroura	Pin-tailed Whydah												15.8	11.9	1138.86
	Vidua	paradisaea	Eastern Paradise-Whydah												17.8	13	1531.17
	Vidua	obtusa	Broad-tailed Paradise-Whydah												18.2	13.4	1663.41
Vireonidae	Vireo	crassirostris	Thick-billed Vireo		13.1	11.6	17.4	8.4	2.73287	2.5	2.8	4	2	0.752773	22.6	15.5	2763.69	1891.25	2763.69	1436.69	443.574
	Vireo	modestus	Jamaican Vireo		10.5					2.5					19.7	14.5	2108.24
	Vireo	latimeri	Puerto Rican Vireo		11.2					3					19.5	14	1945.4
	Vireo	bellii	Bell's Vireo												17.5	12.7	1436.69
	Vireo	flavifrons	Yellow-throated Vireo		17.4					4					21	14.8	2341.32
	Hylophilus	poicilotis	Rufous-crowned Greenlet		11										19.2	12.7	1576.25
	Hylophilus	muscicapinus	Buff-cheeked Greenlet		11.7										18.4	13.5	1706.88
	Hylophilus	aurantiifrons	Golden-fronted Greenlet		9.5										17.5	12.9	1482.3
	Hylophilus	decurtatus	Lesser Greenlet		8.4					2					17.9	13.5	1660.5
Fringillidae	Fringilla	teydea	Blue Chaffinch		29.2	22.6333	33	11.6	8.7808	2	3.83333	4.5	2	0.930949	23.8	16.5	3298.09	2236.23	3298.09	1212.15	836.447
	Leucosticte	brandti	Black-headed Mountain-Finch		27.2										23.3	16.1	3074.15
	Carpodacus	cassinii	Cassin's Finch		26.1					4.5					20.2	14.6	2191.67
	Carpodacus	thura	White-browed Rosefinch		33										22.1	16.1	2915.83
	Cauduelis	spinoides	Yellow-breasted Greenfinch		18.6					4					18.5	13.5	1716.16
	Serinus	pusillus	Fire-fronted Serin		11.6					4					17.2	12.6	1389.91
	Serinus	citrinella	Citril Finch		13.9					4					16.7	12.7	1371.01
	Serinus	mozambicus	Yellow-fronted Canary		11.6										16	12.2	1212.15
	Rhodopechys	sanguinea	Crimson-winged Finch		32.5					4.5					21.6	16.4	2957.05
Drepanididae	Telespiza	cantans	Laysan Finch			19.2333	25.1	7.9	10.521	2	2.5	3	2	0.5	22.1	17	3250.93	3112.3	4335.61	1470.83	973.835
	Loxioides	bailleui	Palila		36										24.7	17.5	3850.27
	Hemignathus	virens	Hawaii Amakihi		13.4					2.5					19.1	12.3	1470.83
	Hemignathus	virens	Hawaii Amakihi												24.1	18.8	4335.61
	Hemignathus (Viridonia parva dun)	parvus	Anianiau		7.9										20	15.7	2509.27
	Paroremyza	maculata	Oahu Alauahio												21.2	16.1	2797.08
	Vestiaria (Loxops dun)	coccinea	Iiwi		11										20.7	15.5	2531.35
	Palmeria	dolei	Akohekohe		22
	Himatione	sanguinea	Apapane		25.1					3					24.1	18.4	4153.08
Peucedramidae	Peucedramus	taeniatus	Olive Warbler		10.2	10.2				3.5					17.1	12.8	1426.05	1426.05
Parulidae	Vermivora	bachmanii	Bachman's Warbler			10.425	14.3	8.9	2.03101	3	3.25	5.5	2	1.28174	15.8	12.4	1236.57	1520.35	2158.36	1236.57	265.519
	Vermivora	chrysoptera	Golden-winged Warbler		8.9					5.5					16.7	13	1436.55
	Parula	gutteralis	Flame-throated Warbler		9.5					2					17.3	13	1488.16
	Parula	superciliosa	Crescent-shaped Warbler		9										17	13	1462.36
	Dendroica	petechia	Yellow Warbler		9.2					2.5					17	12.3	1309.11
	Dendroica	cerulea	Cerulean Warbler		9.2					4					17	12.9	1439.95
	Helmitheros	vermivorus	Worm-eating Warbler		14.3					4.5					17.4	13.6	1638.12
	Geothlypis	aequinoctialis	Masked Yellowthroat		12.8					2					19.1	14.9	2158.36
	Myioborus	torquatus	Collared Redstart		10.5					2.5					17.6	13	1513.97
Coerebidae	Coereba	flaveola	Bananaquit		9.9	9.9				2					17	12.6	1373.75	1373.75
Thraupidae	Conirostrum	cinereum	Cinereous Conebill		8.9	21.7889	37	8.9	8.40423	3	2.6	4	2	0.894427	18.3	13	1574.18	2240.96	3676.27	1448.42	678.538
	Rhamphocelus	nigrogularis	Masked Crimson Tanager		31										21.6	15.2	2540.15
	Thraupis	palmarum	Palm Tanager		37					2					24.7	17.1	3676.27
	Euphonia	laniirostris	Thick-billed Euphonia		15.8					4					17.1	12.9	1448.42
	Chlorophonia	occipitalis	Blue-crowned Chlorophonia		25.8										19	14	1895.52
	Tangara	seledon	Green-headed Tanager		19										20.5	15	2347.76
	Tangara	cyanocephala	Red-necked Tanager		21.8										19.2	15.2	2257.91
	Tangara	guttata	Speckled Tanager		18.4					2					21.7	15.4	2619.5
	Chlorophanes	spiza	Green Honeycreeper		18.4					2					19.5	13.5	1808.92
Emberizidae	Emberiza	variabilis	Gray Bunting			18.4375	27.3	8	6.45555	4	3.5	5.5	2	1.36931	21	16	2736.38	2251.16	2951.65	1267.87	549.119
	Sporophila	minuta	Ruddy-breasted Seedeater		8					2					16.2	12.4	1267.87
	Tiaris	fuliginosa	Sooty Grassquit		13.5					2.5					17.8	13.4	1626.85
	Loxipasser	anoxanthus	Yellow-shouldered Grassquit		14					3.5					20.1	15	2301.95
	Arremonops	chloronotus	Green-backed Sparrow		27.3										21.3	16.5	2951.65
	Aimophila	humeralis	Black-chested Sparrow		24.1										20.7	16.2	2765.15
	Aimophila	cassinii	Cassin's Sparrow		18.9										18.9	14.6	2050.62
	Ammodramus	aurifrons	Yellow-browed Sparrow		18										19.8	14.7	2177.8
	Calcarius	lapponicus	Lapland Longspur		23.7					5.5					20.8	15	2382.12
Cardinalidae	Saltator	striatipectus	Streaked Saltator			40.45	93.1	15	29.2447		2	2	2		25.5	18.7	4538.8	4211.31	6927.85	1832.05	1441.73
	Saltator	coerulescens	Grayish Saltator		51.5					2					28	19.4	5363.88
	Saltator	atriceps	Black-headed Saltator		93.1										27.5	18.5	4790.64
	Saltator	orenocensis	Orinocan Saltator		35.6										23.4	17.8	3773.75
	Cardinalis	phoeniceus	Vermilion Cardinal												24.3	17.9	3963.06
	Pheucticus	tibialis	Black-thighed Grosbeak												30	21.3	6927.85
	Cyanocompsa	parellina	Blue Bunting		15										21.8	16.8	3131.79
	Cyanocompsa	cyanoides	Blue-black Grosbeak		32.5										23.5	17.3	3579.96
	Passerina	amoena	Lazuli Bunting		15										18.9	13.8	1832.05
Icteridae	Agelaius	thilius	Yellow-winged Blackbird		30.6	66.75	162	30.6	43.8931	3	3.52857	4.5	3	0.675066	23.4	17	3442.16	5915.8	10967.1	2984.43	2631.17
	Sturnella	neglecta	Western Meadowlark		91.6					4.5					28.3	20.6	6112.78
	Quiscalus	niger	Greater Antillean Grackle		61.7					4					28	20	5700.8
	Molothrus	bonariensis	Shiny Cowbird		31.9					3					23	18.6	4050.15
	Scaphidura	oryzivora	Giant Cowbird		162										34.2	25.1	10967.1
	Icterus	gularis	Altamira Oriole		51.5					4.2					27.4	18.8	4929.29
	Icterus	dominicensis	Black-cowled Oriole		35					3					21.8	16.4	2984.43
	Cacicus	chrysonotus	Mountain Cacique												33.2	23.3	9174.19
	Cacicus	melanicterus	Yellow-winged Cacique		69.7					3					28.6	20.1	5881.34

## Sheet: Summary
Table S1: Summary of family means
Family	n	Body Mass g.			n	Clutch Size			n	Egg Volume			n	Clutch Volume
	species	Mean	S.D.		species	Mean	S.D.		species	Mean	S.D.		species	Mean	S.D.
Struthionidae	1	83500			1	8			1				1	9698297
Rheidae	2	21500	2121.32		2	10.5	0.707107		2	476603	578.639		2	5.00412e+06	330933
Casuariidae	2	37800	28567.1		3	4	0		2	580323	1665.49		2	2321290	6661.98
Dromaiidae	1	31160			1	10			1	548323			1	5483233
Apterygidae	3	2097	649.836		3	1.5	0.5		3	361549	93689.6		3	551856	287057
Tinamidae	7	627	623.643		8	6.0625	3.212		9	41336.4	20032.4		8	251088	184676
Spheniscidae	9	4518	3104.68		9	1.88889	0.333333		9	126825	67997.9		9	220773	56644.6
Gaviidae	5	3037.1	1443.37		5	2	0		5	115795	32837.5		5	231590	65675
Podicipedidae	9	603.444	564.528		9	3.66667	1.06066		8	24248.4	12867.1		8	91741.3	51669
Diomedeidae	9	4382.17	1974.79		9	1	0		8	282501	83303.5		8	282501	83303.5
Procellariidae	9	497.956	256.503		9	1	0		9	66306.3	27485.6		9	66306.3	27485.6
Hydrobatidae	9	41.8889	20.0211		9	1	0		8	8525.83	2844.34		8	8525.83	2844.34
Pelecanoiididae	3	114.2	7.30205		4	1	0		4	21849	4062.74		4	21849	4062.74
Phaethontidae	3	558	194.569		3	1	0		3	55215.2	16517.8		3	55215.2	16517.8
Pelecanidae	8	6034.25	2057.28		8	2.4375	0.623212		8	134077	28508.1		8	317300	62590.4
Sulidae	9	1849.61	681.383		9	1.55556	0.726483		8	73418.2	19898.3		8	113588	47809.9
Phalacrocoracidae	7	1522	733.808		9	3.33333	0.661438		9	43301.2	12627.8		9	141887	45691.6
Anhingidae	2	1339.5	147.785		2	4	0		2	33364.1	625.031		2	133456	2500.13
Fregatidae	5	1375.6	346.434		5	1	0		5	71494.2	7845.65		6	71494.2	7845.65
Ardeidae	8	983.375	1099.19		9	3.77778	0.794949		9	34945	19102.5		9	126991	67299.7
Scopidae	1	422			1	4.5			1	27566			1	124045
Ciconiidae	9	4131.11	1607.25		9	3	0.559017		9	102251	25484		9	304940	84172.8
Balaenicipididae	1	5268			1	2			1	153911			1	307823
Threskiornithidae	6	1237.5	333.873		9	3.16667	0.75		9	59325.3	9258.39		9	187897	54967.4
Phoenicopteridae	5	2094	352.605		5	1	0		5	123184	18360.2		5	123184	18360.2
Anhimidae	3	3680	970.412		3	4	0		3	154422	15806.4		3	617689	63225.5
Anatidae	9	1493.56	1066.12		9	6.5	2.7157		9	79410.7	34366.7		9	505034	273962
Cathartidae	7	4217.14	4091.32		7	1.5	0.547723		6	158789	83812.5		6	201726	42486
Pandionidae	1	1568			1	3			1	62533			1	187598
Accipitridae	9	971.667	779.049		9	2.44444	1.04416		9	58917.7	37012.9		9	116578	41547.2
Sagittariidae	1	3405			1	2			1	128992			1	257984
Falconidae	9	287.133	194.22		9	3.38889	0.927961		8	22383.4	10849.6		8	71023.7	30486.1
Megapodiidae	8	1162.38	571.579		8	9.64286	2.64125		9	128658	39194.3		8	1.18317e+06	491727
Cracidae	9	1704.78	901.586		9	2.35714	0.475595		9	117039	41191.2		9	267580	68375.6
Meleagrididae	2	3611	864.084		2	11.75	0.353553		2	67495.8	2996.42		2	792546	11344.5
Tetraonidae	9	723.611	456		9	7.61111	2.36878		9	27958	10076.6		9	216046	102045
Odontophoridae	9	240.333	93.3649		9	9.58333	4.49907		9	12023.7	2499.51		9	109918	31656
Phasiandiae	9	407.667	248.259		9	7.61111	6.16836		8	23743	9579.82		8	206223	259593
Numididae	5	1016	246.136		6	9.8	3.5812		6	35799.2	7975.7		6	347140	147893
Opisthocomidae	1	817			1	2			1	26619			1	53238.2
Mesitornithidae	2	127.5	28.9914		3	1.66667	0.57735		2	16285.9	6046.74		2	22290.9	2445.72
Turnicidae	9	66.7333	31.0367		9	3.55556	0.682113		9	4895.55	2020.29		9	18134.4	8819.09
Gruidae	9	5077.78	1764.73		9	2.05556	0.166667		9	175496	29440.4		9	359078	54451.7
Aramidae	1	1110			1	6			1	59435			1	356610
Psophiidae	3	1096.67	136.137		3	3.66667	1.1547		2	54789.4	16389.8		2	164368	49169.4
Rallidae	9	332.144	396.665		9	4.15	1.8		9	19773.4	14587.4		9	85689.9	81774.6
Heliornithidae	2	369.25	338.351		3	3.33333	2.3094		3	32641.9	23143.1		3	128563	140645
Rhynochetidae	1	860			1	1			1	67359			1	67358.7
Eurypygidae	1	184			1	2			1	26528			1	53056.6
Cariamidae	2	1349	72.1249		2	2	0		2	64557.6	9449.13		2	129115	18898.3
Otididae	9	3510	2052.44		9	1.88889	0.927961		9	95192.9	35937.9		9	169575	77884.6
Jacanidae	8	164.037	74.604		8	3.875	0.353553		7	8627.58	3525.41		8	33923	15034.3
Rostratulidae	2	107.95	44.3356		2	3	1.41421		2	11323.8	1006.6		2	34683.2	19034.1
Dromadidae	1	325			1	1			1	67354			1	67354.2
Haematopodidae	9	688.033	52.505		9	2.38889	0.485913		9	51204.8	6736.86		9	121197	24005.2
Ibidorhynchidae	1	294			1	4			1	36844			1	147375
Recurvirostridae	9	229.7	79.8754		9	3.94444	0.166667		9	26224.5	5108.34		9	103166	19165.9
Burhinidae	8	591.975	248.621		9	1.83333	0.353553		9	40016.9	7844.05		8	71071.3	15734.2
Glareolidae	8	82.675	34.1371		9	2.16667	0.433013		9	9454.72	2742.52		9	20873	7809.06
Charadriidae	9	107.8	67.3658		9	3.77778	0.440959		9	15411.3	8269.83		9	59334.7	34787.5
Pluvianellidae	1	80			1	2			1	11313			1	22626.5
Scolopacidae	9	179.5	262.738		9	4	0		9	25387.8	22468.5		9	101551	89874
Pedionomidae	1	60			1	4			1	9904			1	39614.7
Thinocoridae	3	156.667	138.291		4	4	0		4	19853.5	10075		4	79413.8	40299.9
Chionididae	2	489.5	126.572		2	2.5	0		2	41344.3	50.9431		2	103361	127.358
Stercorariidae	7	947.857	570.274		7	2	0		7	73031.5	22279.8		7	146063	44559.6
Laridae	9	654.833	282.997		9	2.55556	0.300463		9	68359.4	19820.4		9	176507	56227.8
Sternidae	8	87.1125	44.9455		9	2.05556	0.527046		9	16264.7	7604.04		9	31581.2	12310.8
Rhychopidae	2	189.75	90.8632		3	3	0.5		3	20145.5	4449.28		3	61866.3	23768.5
Alcidae	9	489.667	334.703		9	1.11111	0.333333		9	63016.5	30926.3		9	69780.8	36547.5
Pteroclididae	8	227.125	55.2092		9	3	0		9	17378.7	5906.03		9	52136	17718.1
Columbidae	8	224.762	146.061		9	1.6875	0.458063		9	9280.22	6394.69		9	14637.7	7908.22
Cacatuidae	9	507.344	177.55		9	2.44444	0.634648		9	19033	7173.72		9	45170.2	14613.7
Psittacidae	9	127.367	109.845		9	3.9375	1.29387		9	7794.15	4124.33		9	27631.8	10477.2
Musophagidae	9	286.867	69.8434		9	2.125	0.231455		9	22735.6	3578.02		9	48709.2	12007.3
Cuculidae	9	94.6556	39.6094		7	3.66667	2.99444		9	8207.69	4575.42		7	38193.2	35201.8
Tytonidae	8	516.312	193.716		9	3.375	1.57548		9	24573.4	6613.33		9	78856.9	29011.5
Strigidae	8	183.125	68.058		9	3.21111	0.707892		9	17638	7375.58		9	53781.7	13540.2
Streatornithidae	1	323			1	2.5			1	21000			1	52501.6
Aegothelidae	6	46.4	15.9094		3	1.83333	1.44338		3	8418.32	577.608		3	14878.9	10613.8
Podargidae	6	141.483	135.325		9	1.27778	0.440959		9	9923.72	8706.03		9	12943	12729.2
Nyctibiidae	7	249.857	186.751		7	1	0		3	23898.2	13393.3		3	23898.2	13393.3
Caprimulgidae	8	67.675	26.6454		9	1.66667	0.433013		9	6781.38	2732.38		9	11300.4	5937.62
Apodidae	9	18.4889	10.8712		9	2.94444	1.1024		9	1766.87	707.81		9	5179.07	2607.8
Hemiprocnidae	4	37.125	25.1077		4	1	0		4	4123.94	1737.74		5	4123.94	1737.74
Trochilidae	9	4.75556	1.89414		9	2	0		9	616.73	173.971		9	1233.46	347.941
Coliidae	6	48.75	10.0323		6	2.65	0.288097		5	2757.59	440.472		4	7084.38	1085.84
Trogonidae	9	95.3	51.128		9	2.61111	0.697217		9	9561.67	3416.58		9	25611.7	15391.5
Alcedinidae	8	61.25	45.5192		9	4.5625	1.08356		9	7294.47	3264.52		9	35536.7	23380.5
Todidae	5	6.88	1.19875		5	3	0.5		4	1540.1	224.333		4	4489.34	1387.37
Motmotidae	9	102.256	55.7943		7	3.16667	0.68313		7	10807.1	5105.63		8	33447.9	14257.3
Meropidae	9	33.6111	14.2254		9	4.11111	1.31762		9	4319.71	1623.98		9	17656.9	7781.01
Coraciidae	9	134.722	30.2108		9	3.16667	0.829156		9	11775.1	1579.94		9	37270	11364.7
Brachypteraciidae	4	121.95	38.1651		5	2.1	0.894427		1	14005.3			1	42015.9
Leptosomatidae	1	220			1	4.5			1	31855			1	143347
Upupidae	3	59.2	7.62102		3	6	0		2	3989.87	21.0656		2	23939.2	126.394
Phoeniculidae	8	39.5625	21.5593		6	3	0.707107		5	3923.67	1567.75		5	11482.6	4328.41
Bucerotidae	9	792.778	793.824		9	2.61111	1.13957		9	27562.4	17067.5		9	58346	18745.8
Galbulidae	6	29.5333	11.4122		2	3	0		2	3780.69	291.809		2	11342.1	875.428
Bucconidae	9	48.3111	21.7473		9	2.25	0.353553		9	6231.46	1147.67		9	14260.4	2767
Capitonidae	9	66.1	52.1819		9	2.94444	0.682113		9	5334.3	2933.18		9	15601.8	9250.47
Ramphastidae	8	348.312	182.535		7	3.25	0.353553		7	12800.4	3014.7		7	42068.8	10340.4
Indicatoridae	9	30.4778	16.743		3	3.16667	2.02073		7	3346.61	2438.15		3	6552.26	4584.86
Picidae	9	121.6	138.263		9	3.66667	1.78536		9	5934.64	4728.28		9	19732.4	13253.9
Eurylaimidae	2	31.15	8.98026		8	2.675	1.22562		8	5015.51	2645.04		8	12582.2	5809.4
Philepittidae	3	16.6667	17.178		2	3	0		2	2863.43	2772.08		2	8590.29	8316.25
Furnariidae	6	27.1333	15.3252		3	2.83333	0.763763		9	4263.1	1511.06		9	11765.2	3970.56
Dendrococlaptidae	8	41.1	15.086		8	2	0		8	5622.7	732.427		8	11245.4	1464.85
Thamnophilidae	8	26.8875	32.3391		8	1.83333	0.288675		8	3481.62	3632.44		8	6321.22	6556.21
Formicariidae	7	55.0143	30.7432		9	2	0		9	6321.39	2840.88		9	12642.8	5681.77
Conopophagidae	8	24	9		0				2	3365	245		0
Rhinocryptidae	8	63.625	52.1449		9	2.35714	0.377964		9	7089.49	4651.01		9	15944.8	8727.61
Phytotomidae	1	42.7			3	3	0		3	4095.41	560.92		3	12286.2	1682.76
Cotingidae	9	168.344	123.215		9	1.66667	0.707107		9	17980.3	10987.5		9	26214.8	15561.6
Pipridae	8	14.0125	3.27215		9	2	0		9	2213.21	585.685		9	4426.43	1171.37
Tyrannidae	8	11.1875	6.77758		9	2.25	0.288675		9	1748.55	589.299		9	3996.84	1494.12
Oxyruncidae	1	42			0				0				0
Pittidae	4	67.65	11.5671		9	3.27778	1.25277		9	6838.31	1165.67		9	22020.7	7469.02
Atrichornithidae	1	29.3			2	1.5	0.707107		2	3591.23	274.466		2	5483.88	2951.08
Menuridae	2	835.4	130.673		2	1	0		2	56788	454.815		2	56788	454.815
Acanthisittidae	3	13.5667	6.6468		3	3.03333	1.00167		3	1607.55	430.628		3	4830.97	1801.7
Alaudidae	8	24.875	7.3455		9	2.73125	0.742071		9	2641.14	494.293		9	7288.58	2615.69
Hirundinidae	8	18.775	11.8014		9	3.36667	1.08282		9	1895.78	528.674		9	6394	2493.42
Motacillidae	7	30.6286	11.4791		9	3.06778	0.982392		9	3014.45	589.942		9	8891.48	1642.45
Campephagidae	8	67.575	43.8368		9	2.25	0.758288		9	6332.31	2981.79		9	14941.6	8456.53
Pycnonotidae	9	33.2	11.6713		9	2.38889	0.416667		9	3281.44	878.842		9	7859.32	2837.06
Regulidae	5	5.5	0.891628		6	8.7	0.945163		6	761.244	31.8008		6	6592.77	550.613
Chloropseidae	7	30.8857	7.83399		4	2.33333	0.288675		4	2894.01	291.775		4	6713.81	820.29
Aegithalidae	1	15.5			4	2.66667	0.57735		4	1763.21	255.57		4	4673.27	1137.61
Ptilogonatidae	4	37.625	13.5485		4	2	0		2	2743.34	123.92		2	5486.68	247.839
Bombycillidae	2	46.2	20.0818		2	4.75	1.06066		2	3198.98	722.656		2	15578.4	6825.64
Hypocoliidae	1	51			1	3.5			1	5038			1	17633.8
Dulidae	1	54			1	3			1	4408			1	13222.7
Cinclidae	4	55.725	15.9878		3	4.5	0		3	4590.75	113.587		3	20658.4	511.14
Troglodytidae	9	20.8444	11.7973		9	3.91667	1.49722		9	2349.65	762.139		9	8799.9	2988.41
Mimidae	8	66.1375	13.552		8	3.5	0.866025		8	5422.27	481.483		8	18935.4	2565.96
Prunellidae	8	22.675	7.66844		9	4	0.547723		9	2304.22	384.341		9	9143.14	1211.16
Turdidae	9	64.7	32.504		9	3.1875	1.09992		9	5755.22	2313.26		9	18370.7	8300.84
Cisticolidae	8	12.1875	6.90475		9	4.5	1.06066		9	1298.69	588.911		9	5843.15	2784.99
Sylviidae	8	11.5375	3.9104		9	2.9875	0.898312		9	1470.43	392.606		9	4558.24	2228.31
Polioptilidae	9	7.9	2.18174		8	3	1.1726		7	1010.09	137.338		7	3105.32	638.171
Muscicapidae	9	23.5	15.4345		9	3.83333	1.12546		9	2548.26	935.5		9	9649.03	3946.29
Platysteiridae	9	14.4889	6.40575		9	2.11111	0.220479		9	1789.06	432.051		9	3747.36	811.698
Rhipiduridae	9	11.4556	2.80005		9	2.57143	0.534522		9	1542.41	310.335		9	3908.85	791.645
Monarchidae	6	17.0167	7.81138		9	2.08333	0.491596		9	2453.45	878.549		9	5006.81	1665.46
Petroicidae	8	18.3375	5.95529		8	2.08333	0.801041		8	2960.68	1174.44		8	5890.13	2420.11
Pachycephalidae	9	26.0333	7.58716		9	2.33333	0.258199		9	3460.87	1116.61		9	8082.92	2804.21
Picathartidae	2	211.25	21.5668		2	2.15	0.212132		2	15213.9	372.941		2	32749.4	4029.17
Timaliidae	7	52.7429	44.4111		9	3.11111	0.993031		9	3994.78	2486.81		9	12881.3	8642.49
Pomatostomidae	5	54.9	16.0094		4	2.875	0.853913		4	3845.03	695.855		4	11282.4	4472.64
Paradoxornithidae	6	31.5667	27.9261		9	2.9375	0.320435		9	2403.89	1589.19		9	6753.13	3809.73
Orthonychidae	2	113.5	79.196		2	1.5	0.707107		2	8853.84	3378.74		2	12086.2	1192.5
Cinclosomatidae	9	58.4222	13.2052		9	2.14286	0.243975		8	6910.11	1429.71		8	14368.1	2805.04
Aegithalidae	6	7.18333	1.08888		8	5.5	2.23607		7	766.805	74.4453		7	4234.82	2111.18
Maluridae	9	12.5222	6.52146		9	2.72222	0.565194		9	1668.94	639.708		9	4319.49	1146.67
Acanthizidae	7	8.68571	2.67172		9	2.86	0.472229		9	2091.86	1246.84		9	6001.48	3608.52
Epthianuridae	5	12.04	3.34166		5	3	0		5	1554.56	452.744		5	4663.67	1358.23
Neosittidae	1	12			1	2.7			1	1539.63			1	4157.01
Climacteridae	6	26.4333	4.8111		6	2.29667	0.395811		6	3573.32	783.17		6	8310.2	3014.16
Paridae	9	15.7778	4.6738		9	5.88889	1.47432		9	1558.01	300.618		9	9004.24	2279.89
Sittidae	9	18.4889	12.4105		9	5.77778	1.06393		9	1656.35	559.756		9	9713.09	4178.43
Tichodromidae	1				1	4.5			1	2371			1	10668
Certhiidae	7	9.85714	1.94067		7	4.75	1.08397		7	1292.32	158.081		7	6066	1066.98
Rhabdornithidae	2	35	7		0				0				0
Remizidae	8	6.9875	1.52918		9	4.31111	1.94772		9	806.586	148.145		9	3607.45	2130.78
Nectariniidae	7	9.9	6.87241		9	1.875	0.64087		9	1267.23	516.349		9	2238.76	1287.57
Melanocharitidae	8	13	4		0				4	2400	1122		0
Paramythiidae	2	23	3		0				1	6749			0
Dicaeidae	5	7.88	1.55467		9	2.35714	0.377964		9	944.307	192.192		9	2222.24	487.662
Pardalotidae	4	9.975	0.613052		4	3.875	0.25		4	1677.79	318.377		4	6467.39	1073.11
Zosteropidae	5	10.18	1.13666		9	2.7	0.244949		9	1547.38	559.721		9	4189.36	1544.86
Promeropidae	2	32.35	0.212132		2	2	0		2	3531.68	245.38		2	7063.37	490.761
Meliphagidae	9	45.1556	53.3911		9	2.6	0.65192		9	3971.02	3643.36		9	11269	12032.9
Oriolidae	8	77.525	30.1633		9	2.25714	0.382349		9	6743.57	1357.25		9	15409.1	4368.12
Irenidae	2	78.3	5.9397		1	2			1	5782.24			1	11564.5
Laniidae	9	46.4222	21.7772		9	4.5	1.29904		9	3899.87	913.565		9	18274.5	9481.01
Malaconotidae	9	40.4111	8.35635		9	2.31111	0.39826		9	3513.71	396.6		9	8094.89	1509.82
Prionopidae	9	36.9667	14.7201		7	2.7	0.981495		7	3018.44	807.853		7	8173.93	3793.2
Vangidae	9	48.0444	29.9088		7	2.7	0.83666		7	4329.71	1996.58		7	12227.4	7824.64
Dicruridae	9	42.2444	17.0743		9	2.7625	0.592663		9	4297.61	1105.91		9	12023.5	4451.96
Callaeidae	2	150	113.137		3	2.83333	0.288675		3	14220.7	6427.9		3	41471.5	21259.1
Grallinidae	2	63.7	35.7796		1	3.5			1	6298.11			1	22043.4
Corcoracidae	2	246	166.877		2	4.75	1.76777		2	11721.8	6827.68		2	61713.2	53152.8
Artamidae	8	37.6375	11.0543		8	2.85714	0.475595		8	3248.02	617.887		8	9233.7	1979.89
Pityriaseidae	0				0				0				0
Cracticidae	7	179.843	129.08		7	3.08333	0.491596		7	12545.6	7150.64		7	37796.6	20377.3
Paradisaeidae	9	146.667	33.6006		9	1.51143	0.409367		9	11688.4	2987.93		9	16385.3	2732.06
Ptilonorhynchidae	8	169.65	47.4049		9	1.88889	0.546453		9	16689.4	3215.64		9	31727.2	12826.2
Corvidae	7	308.614	288.093		9	4.725	0.917683		9	13472.3	8354.07		9	60019.3	31808.8
Sturnidae	7	118.014	70.9991		9	3.18889	1.08218		9	7259.05	2663.49		9	21547.6	6664.01
Passeridae	6	26.7167	4.8967		9	4.56667	0.637704		9	2189.24	429.263		9	10104.2	2716.79
Ploceidae	8	32.4375	15.6716		9	3.5	0		9	2538.89	862.239		9	8886.12	3017.84
Estrildidae	6	12.25	4.28194		9	4.3125	0.651235		9	1070.38	270.521		9	4638.8	1431.23
Viduidae	1	12			0				8	1283	208		0
Vireonidae	8	11.6	2.73287		9	2.8	0.752773		9	1891.25	443.574		9	5340.92	1847.83
Fringillidae	9	22.6333	8.7808		9	3.83333	0.930949		9	2236.23	836.447		9	8337.99	3176.24
Drepanididae	6	19.2333	10.521		8	2.5	0.5		8	3112.3	973.835		8	7837.14	2880.94
Peucedramidae	1	10			1	3.5			1	1426			1	4991.16
Parulidae	8	10.425	2.03101		9	3.25	1.28174		9	1520.35	265.519		9	4879.84	1774.98
Coerebidae	1	10			1	2			1	1374			1	2747.5
Thraupidae	9	21.7889	8.40423		9	2.6	0.894427		9	2240.96	678.538		9	5581.45	1102.4
Emberizidae	8	18.4375	6.45555		9	3.5	1.36931		9	2251.16	549.119		9	8168.35	3332.51
Cardinalidae	6	40.45	29.2447		9	2	0		9	4211.31	1441.73		9	8422.62	2883.47
Icteridae	8	66.75	43.8931		8	3.52857	0.675066		9	5915.8	2631.17		8	19024.7	8336.85
Family arrangement follows Dickinson E (2003) The Howard and Moore complete checklist of the birds of the world, 3rd Edition. London: Christopher Helm. 1040 p.
